# Supplementary material for: Land use drives differential resource selection by African elephants in the Greater Mara Ecosystem, Kenya
Source: Mov Ecol. 2024 Feb 1;12:11. doi: 10.1186/s40462-023-00436-8 (PMC10832223; doi:10.1186/s40462-023-00436-8)
Supplement: Supplementary file 2 — Additional file 2. Analysis code. [file 40462_2023_436_MOESM2_ESM.zip]

Archive with 182 entries (162 files):
- RSF Supp Info/
- __MACOSX/._RSF Supp Info
- RSF Supp Info/terraform_gcp/
- __MACOSX/RSF Supp Info/._terraform_gcp
- RSF Supp Info/.DS_Store
- __MACOSX/RSF Supp Info/._.DS_Store
- RSF Supp Info/workspace/
- __MACOSX/RSF Supp Info/._workspace
- RSF Supp Info/terraform_gcp/start-up-script.sh
- __MACOSX/RSF Supp Info/terraform_gcp/._start-up-script.sh
- RSF Supp Info/terraform_gcp/gcp_readme.md
- __MACOSX/RSF Supp Info/terraform_gcp/._gcp_readme.md
- RSF Supp Info/terraform_gcp/.DS_Store
- __MACOSX/RSF Supp Info/terraform_gcp/._.DS_Store
- RSF Supp Info/terraform_gcp/mara_rsf.tf
- __MACOSX/RSF Supp Info/terraform_gcp/._mara_rsf.tf
- RSF Supp Info/terraform_gcp/ssh/
- __MACOSX/RSF Supp Info/terraform_gcp/._ssh
- RSF Supp Info/workspace/.DS_Store
- __MACOSX/RSF Supp Info/workspace/._.DS_Store
- RSF Supp Info/workspace/dockerfile
- __MACOSX/RSF Supp Info/workspace/._dockerfile
- RSF Supp Info/workspace/rsf_docker_image/
- __MACOSX/RSF Supp Info/workspace/._rsf_docker_image
- RSF Supp Info/workspace/docker-compose.yml
- __MACOSX/RSF Supp Info/workspace/._docker-compose.yml
- RSF Supp Info/workspace/notebooks/
- __MACOSX/RSF Supp Info/workspace/._notebooks
- RSF Supp Info/workspace/_docker/
- __MACOSX/RSF Supp Info/workspace/.__docker
- RSF Supp Info/terraform_gcp/ssh/.DS_Store
- __MACOSX/RSF Supp Info/terraform_gcp/ssh/._.DS_Store
- RSF Supp Info/workspace/rsf_docker_image/r_env.R
- __MACOSX/RSF Supp Info/workspace/rsf_docker_image/._r_env.R
- RSF Supp Info/workspace/rsf_docker_image/.DS_Store
- __MACOSX/RSF Supp Info/workspace/rsf_docker_image/._.DS_Store
- RSF Supp Info/workspace/rsf_docker_image/dockerfile
- __MACOSX/RSF Supp Info/workspace/rsf_docker_image/._dockerfile
- RSF Supp Info/workspace/rsf_docker_image/readme.md
- __MACOSX/RSF Supp Info/workspace/rsf_docker_image/._readme.md
- RSF Supp Info/workspace/rsf_docker_image/conda_env.yml
- __MACOSX/RSF Supp Info/workspace/rsf_docker_image/._conda_env.yml
- RSF Supp Info/workspace/notebooks/5 - RSF Analysis/
- __MACOSX/RSF Supp Info/workspace/notebooks/._5 - RSF Analysis
- RSF Supp Info/workspace/notebooks/.DS_Store
- __MACOSX/RSF Supp Info/workspace/notebooks/._.DS_Store
- RSF Supp Info/workspace/notebooks/2 - Range Analysis/
- __MACOSX/RSF Supp Info/workspace/notebooks/._2 - Range Analysis
- RSF Supp Info/workspace/notebooks/3 - Spatial Data/
- __MACOSX/RSF Supp Info/workspace/notebooks/._3 - Spatial Data
- RSF Supp Info/workspace/notebooks/1 - Movement Data/
- __MACOSX/RSF Supp Info/workspace/notebooks/._1 - Movement Data
- RSF Supp Info/workspace/notebooks/4 - Covariate Processing/
- __MACOSX/RSF Supp Info/workspace/notebooks/._4 - Covariate Processing
- RSF Supp Info/workspace/_docker/.DS_Store
- __MACOSX/RSF Supp Info/workspace/_docker/._.DS_Store
- RSF Supp Info/workspace/_docker/config/
- __MACOSX/RSF Supp Info/workspace/_docker/._config
- RSF Supp Info/workspace/_docker/startup_conda.sh
- __MACOSX/RSF Supp Info/workspace/_docker/._startup_conda.sh
- RSF Supp Info/workspace/notebooks/5 - RSF Analysis/.DS_Store
- __MACOSX/RSF Supp Info/workspace/notebooks/5 - RSF Analysis/._.DS_Store
- RSF Supp Info/workspace/notebooks/5 - RSF Analysis/INLA/
- __MACOSX/RSF Supp Info/workspace/notebooks/5 - RSF Analysis/._INLA
- RSF Supp Info/workspace/notebooks/5 - RSF Analysis/tracking_data_gantt_chart.png
- __MACOSX/RSF Supp Info/workspace/notebooks/5 - RSF Analysis/._tracking_data_gantt_chart.png
- RSF Supp Info/workspace/notebooks/5 - RSF Analysis/RSF_Analysis_Master.ipynb
- __MACOSX/RSF Supp Info/workspace/notebooks/5 - RSF Analysis/._RSF_Analysis_Master.ipynb
- RSF Supp Info/workspace/notebooks/2 - Range Analysis/MRP - Range Calculations.ipynb
- __MACOSX/RSF Supp Info/workspace/notebooks/2 - Range Analysis/._MRP - Range Calculations.ipynb
- RSF Supp Info/workspace/notebooks/2 - Range Analysis/subject_etd/
- __MACOSX/RSF Supp Info/workspace/notebooks/2 - Range Analysis/._subject_etd
- RSF Supp Info/workspace/notebooks/2 - Range Analysis/.DS_Store
- __MACOSX/RSF Supp Info/workspace/notebooks/2 - Range Analysis/._.DS_Store
- RSF Supp Info/workspace/notebooks/3 - Spatial Data/landcover_region.dbf
- __MACOSX/RSF Supp Info/workspace/notebooks/3 - Spatial Data/._landcover_region.dbf
- RSF Supp Info/workspace/notebooks/3 - Spatial Data/rsf_landcover_int16.tif
- __MACOSX/RSF Supp Info/workspace/notebooks/3 - Spatial Data/._rsf_landcover_int16.tif
- RSF Supp Info/workspace/notebooks/3 - Spatial Data/rsf_region.shx
- __MACOSX/RSF Supp Info/workspace/notebooks/3 - Spatial Data/._rsf_region.shx
- RSF Supp Info/workspace/notebooks/3 - Spatial Data/.DS_Store
- __MACOSX/RSF Supp Info/workspace/notebooks/3 - Spatial Data/._.DS_Store
- RSF Supp Info/workspace/notebooks/3 - Spatial Data/rsf_region.shp
- __MACOSX/RSF Supp Info/workspace/notebooks/3 - Spatial Data/._rsf_region.shp
- RSF Supp Info/workspace/notebooks/3 - Spatial Data/rsf_region.cpg
- __MACOSX/RSF Supp Info/workspace/notebooks/3 - Spatial Data/._rsf_region.cpg
- RSF Supp Info/workspace/notebooks/3 - Spatial Data/FFR_all.sbn
- __MACOSX/RSF Supp Info/workspace/notebooks/3 - Spatial Data/._FFR_all.sbn
- RSF Supp Info/workspace/notebooks/3 - Spatial Data/rsf_region_zones.prj
- __MACOSX/RSF Supp Info/workspace/notebooks/3 - Spatial Data/._rsf_region_zones.prj
- RSF Supp Info/workspace/notebooks/3 - Spatial Data/LC Model/
- __MACOSX/RSF Supp Info/workspace/notebooks/3 - Spatial Data/._LC Model
- RSF Supp Info/workspace/notebooks/3 - Spatial Data/rsf_region.dbf
- __MACOSX/RSF Supp Info/workspace/notebooks/3 - Spatial Data/._rsf_region.dbf
- RSF Supp Info/workspace/notebooks/3 - Spatial Data/landDx/
- __MACOSX/RSF Supp Info/workspace/notebooks/3 - Spatial Data/._landDx
- RSF Supp Info/workspace/notebooks/3 - Spatial Data/FFR_all.prj
- __MACOSX/RSF Supp Info/workspace/notebooks/3 - Spatial Data/._FFR_all.prj
- RSF Supp Info/workspace/notebooks/3 - Spatial Data/landcover_region.shx
- __MACOSX/RSF Supp Info/workspace/notebooks/3 - Spatial Data/._landcover_region.shx
- RSF Supp Info/workspace/notebooks/3 - Spatial Data/rsf_roads_buffer400m.tif
- __MACOSX/RSF Supp Info/workspace/notebooks/3 - Spatial Data/._rsf_roads_buffer400m.tif
- RSF Supp Info/workspace/notebooks/3 - Spatial Data/landcover_region.shp
- __MACOSX/RSF Supp Info/workspace/notebooks/3 - Spatial Data/._landcover_region.shp
- RSF Supp Info/workspace/notebooks/3 - Spatial Data/landcover_region.cpg
- __MACOSX/RSF Supp Info/workspace/notebooks/3 - Spatial Data/._landcover_region.cpg
- RSF Supp Info/workspace/notebooks/3 - Spatial Data/rsf_landcover.tif
- __MACOSX/RSF Supp Info/workspace/notebooks/3 - Spatial Data/._rsf_landcover.tif
- RSF Supp Info/workspace/notebooks/3 - Spatial Data/Spatial Data Processing.ipynb
- __MACOSX/RSF Supp Info/workspace/notebooks/3 - Spatial Data/._Spatial Data Processing.ipynb
- RSF Supp Info/workspace/notebooks/3 - Spatial Data/FFR_all.dbf
- __MACOSX/RSF Supp Info/workspace/notebooks/3 - Spatial Data/._FFR_all.dbf
- RSF Supp Info/workspace/notebooks/3 - Spatial Data/rsf_region_zones.dbf
- __MACOSX/RSF Supp Info/workspace/notebooks/3 - Spatial Data/._rsf_region_zones.dbf
- RSF Supp Info/workspace/notebooks/3 - Spatial Data/rsf_region.prj
- __MACOSX/RSF Supp Info/workspace/notebooks/3 - Spatial Data/._rsf_region.prj
- RSF Supp Info/workspace/notebooks/3 - Spatial Data/rsf_settlements_buffer400m.tif
- __MACOSX/RSF Supp Info/workspace/notebooks/3 - Spatial Data/._rsf_settlements_buffer400m.tif
- RSF Supp Info/workspace/notebooks/3 - Spatial Data/FFR_all.sbx
- __MACOSX/RSF Supp Info/workspace/notebooks/3 - Spatial Data/._FFR_all.sbx
- RSF Supp Info/workspace/notebooks/3 - Spatial Data/rsf_region_zones.cpg
- __MACOSX/RSF Supp Info/workspace/notebooks/3 - Spatial Data/._rsf_region_zones.cpg
- RSF Supp Info/workspace/notebooks/3 - Spatial Data/FFR_all.shx
- __MACOSX/RSF Supp Info/workspace/notebooks/3 - Spatial Data/._FFR_all.shx
- RSF Supp Info/workspace/notebooks/3 - Spatial Data/rsf_region_zones.shp
- __MACOSX/RSF Supp Info/workspace/notebooks/3 - Spatial Data/._rsf_region_zones.shp
- RSF Supp Info/workspace/notebooks/3 - Spatial Data/rsf_lodges_buffer400m.tif
- __MACOSX/RSF Supp Info/workspace/notebooks/3 - Spatial Data/._rsf_lodges_buffer400m.tif
- RSF Supp Info/workspace/notebooks/3 - Spatial Data/FFR_all.shp
- __MACOSX/RSF Supp Info/workspace/notebooks/3 - Spatial Data/._FFR_all.shp
- RSF Supp Info/workspace/notebooks/3 - Spatial Data/landcover_region.qpj
- __MACOSX/RSF Supp Info/workspace/notebooks/3 - Spatial Data/._landcover_region.qpj
- RSF Supp Info/workspace/notebooks/3 - Spatial Data/rsf_region_zones.shx
- __MACOSX/RSF Supp Info/workspace/notebooks/3 - Spatial Data/._rsf_region_zones.shx
- RSF Supp Info/workspace/notebooks/3 - Spatial Data/FFR_all.cpg
- __MACOSX/RSF Supp Info/workspace/notebooks/3 - Spatial Data/._FFR_all.cpg
- RSF Supp Info/workspace/notebooks/3 - Spatial Data/rsf_drains_buffer400m.tif
- __MACOSX/RSF Supp Info/workspace/notebooks/3 - Spatial Data/._rsf_drains_buffer400m.tif
- RSF Supp Info/workspace/notebooks/3 - Spatial Data/landcover_region.prj
- __MACOSX/RSF Supp Info/workspace/notebooks/3 - Spatial Data/._landcover_region.prj
- RSF Supp Info/workspace/notebooks/1 - Movement Data/.DS_Store
- __MACOSX/RSF Supp Info/workspace/notebooks/1 - Movement Data/._.DS_Store
- RSF Supp Info/workspace/notebooks/1 - Movement Data/MRP - Movement Data Extraction.ipynb
- __MACOSX/RSF Supp Info/workspace/notebooks/1 - Movement Data/._MRP - Movement Data Extraction.ipynb
- RSF Supp Info/workspace/notebooks/1 - Movement Data/data/
- __MACOSX/RSF Supp Info/workspace/notebooks/1 - Movement Data/._data
- RSF Supp Info/workspace/notebooks/4 - Covariate Processing/2-Covariate Processing.ipynb
- __MACOSX/RSF Supp Info/workspace/notebooks/4 - Covariate Processing/._2-Covariate Processing.ipynb
- RSF Supp Info/workspace/notebooks/4 - Covariate Processing/.DS_Store
- __MACOSX/RSF Supp Info/workspace/notebooks/4 - Covariate Processing/._.DS_Store
- RSF Supp Info/workspace/notebooks/4 - Covariate Processing/GEE_Results/
- __MACOSX/RSF Supp Info/workspace/notebooks/4 - Covariate Processing/._GEE_Results
- RSF Supp Info/workspace/notebooks/4 - Covariate Processing/1-Generate_Used_Unused_Sample.ipynb
- __MACOSX/RSF Supp Info/workspace/notebooks/4 - Covariate Processing/._1-Generate_Used_Unused_Sample.ipynb
- RSF Supp Info/workspace/_docker/config/.DS_Store
- __MACOSX/RSF Supp Info/workspace/_docker/config/._.DS_Store
- RSF Supp Info/workspace/_docker/config/jupyter_notebook_config.json
- __MACOSX/RSF Supp Info/workspace/_docker/config/._jupyter_notebook_config.json
- RSF Supp Info/workspace/_docker/config/jupyter_notebook_config.py
- __MACOSX/RSF Supp Info/workspace/_docker/config/._jupyter_notebook_config.py
- RSF Supp Info/workspace/notebooks/5 - RSF Analysis/INLA/.DS_Store
- __MACOSX/RSF Supp Info/workspace/notebooks/5 - RSF Analysis/INLA/._.DS_Store
- RSF Supp Info/workspace/notebooks/5 - RSF Analysis/INLA/INLA_Outputs/
- __MACOSX/RSF Supp Info/workspace/notebooks/5 - RSF Analysis/INLA/._INLA_Outputs
- RSF Supp Info/workspace/notebooks/5 - RSF Analysis/INLA/RSF_INLA-Analysis.ipynb
- __MACOSX/RSF Supp Info/workspace/notebooks/5 - RSF Analysis/INLA/._RSF_INLA-Analysis.ipynb
- RSF Supp Info/workspace/notebooks/2 - Range Analysis/subject_etd/.DS_Store
- __MACOSX/RSF Supp Info/workspace/notebooks/2 - Range Analysis/subject_etd/._.DS_Store
- RSF Supp Info/workspace/notebooks/3 - Spatial Data/LC Model/LC-Prediction-Vizualize.txt
- __MACOSX/RSF Supp Info/workspace/notebooks/3 - Spatial Data/LC Model/._LC-Prediction-Vizualize.txt
- RSF Supp Info/workspace/notebooks/3 - Spatial Data/LC Model/README.txt
- __MACOSX/RSF Supp Info/workspace/notebooks/3 - Spatial Data/LC Model/._README.txt
- RSF Supp Info/workspace/notebooks/3 - Spatial Data/LC Model/LC-Prediction-Script.txt
- __MACOSX/RSF Supp Info/workspace/notebooks/3 - Spatial Data/LC Model/._LC-Prediction-Script.txt
- RSF Supp Info/workspace/notebooks/3 - Spatial Data/landDx/.DS_Store
- __MACOSX/RSF Supp Info/workspace/notebooks/3 - Spatial Data/landDx/._.DS_Store
- RSF Supp Info/workspace/notebooks/1 - Movement Data/data/.DS_Store
- __MACOSX/RSF Supp Info/workspace/notebooks/1 - Movement Data/data/._.DS_Store
- RSF Supp Info/workspace/notebooks/4 - Covariate Processing/GEE_Results/.DS_Store
- __MACOSX/RSF Supp Info/workspace/notebooks/4 - Covariate Processing/GEE_Results/._.DS_Store
- RSF Supp Info/workspace/notebooks/5 - RSF Analysis/INLA/INLA_Outputs/.DS_Store
- __MACOSX/RSF Supp Info/workspace/notebooks/5 - RSF Analysis/INLA/INLA_Outputs/._.DS_Store
