# Supplementary material for: Land use drives differential resource selection by African elephants in the Greater Mara Ecosystem, Kenya
Source: Mov Ecol. 2024 Feb 1;12:11. doi: 10.1186/s40462-023-00436-8 (PMC10832223; doi:10.1186/s40462-023-00436-8)
Supplement: Supplementary file 2 — Additional file 2. Analysis code. [file 40462_2023_436_MOESM2_ESM.zip › RSF Supp Info/terraform_gcp/start-up-script.sh]

#!/bin/bash

# create workspace folder
mkdir -p /workspace
adduser ubuntu --group --system --shell /bin/bash
chown ubuntu -R /workspace

# install docker-compose
apt-get update -y
apt-get install docker-compose -y
