# Supplementary material for: Land use drives differential resource selection by African elephants in the Greater Mara Ecosystem, Kenya
Source: Mov Ecol. 2024 Feb 1;12:11. doi: 10.1186/s40462-023-00436-8 (PMC10832223; doi:10.1186/s40462-023-00436-8)
Supplement: Supplementary file 2 — Additional file 2. Analysis code. [file 40462_2023_436_MOESM2_ESM.zip › RSF Supp Info/terraform_gcp/gcp_readme.md]

# Run Mara RSF on Google Cloud Platform using Terraform & Docker

### Create a gcloud account 

- https://cloud.google.com/

### Install the GCP SDK

- https://cloud.google.com/sdk/docs/install


### ssh keygen

	$ ssh-keygen -t rsa -b 4096 -C "jake@maraelephantproject.org"

### SSL Certificate 

	$ sudo openssl req -x509 -nodes -days 500 -newkey rsa:2048 -keyout "cert.key" -out "cert.pem" -batch

### Install Terraform (mac)

	$ brew install terraform

### Init

	$ terraform init

### Plan

	$ terraform plan

### Apply

	$ terraform apply

### Connect to the VM with ssh

$ terraform output ip # to see the assigned ip value

- May need to remove previous hosts from list of allowed hosts if getting error connecting on ssh firstime (or first sudo -i if running as root)

	$ ssh-keygen -R x.x.x.x

- ssh into the remote server: 

	$ ssh -i ./terraform_gcp/ssh/mrp ubuntu@x.x.x.x
	

### check the size of the /workspace folder

	$ sudo du -sh /workspace


### rsync files to the server after successfully setup

- from the local computer run the command: 

$ rsync -rv -e 'ssh -i ./terraform_gcp/ssh/privatekey' --rsync-path="sudo rsync" --size-only --delete --delete-excluded --progress --partial --timeout=300 --exclude 'src' --exclude '*/.DS_Store' --exclude '.Trash-101/' --exclude '*.Trashes*' --exclude 'INLA_Outputs/*' --exclude '.ipynb_checkpoints/*' --exclude '*.feather' --exclude '*.pkl' ./workspace/ ubuntu@x.x.x.x:/workspace


### run docker-compose

	$ cd /workspace
	$ sudo docker-compose up --build

- note that jupyter is being run as the user 'pymet' in the container. If you need root privileges then open a new terminal and run the command to connect as root to the running container: 

	$ sudo docker exec -u 0 -it mrp bash

- to attach to the intial cmd process: 

	$ sudo docker attach mrp

### Connect to the remote notebook server

- http://x.x.x.x:9007/lab?token=xyz

- need to drag invalid cert from chrome to mac key-chain access - system. Then get info and 'Always Trust'

# Watch resource use: 

	$ docker stats mrp

	or

	$ docker ps -a  # get the container ID
	$ docker inspect -f '{{.State.Pid}}' # get the PID of the container
	$ top -p <PID> # use top to look at MEM resources

# Server data backup: synchronize data/files from server back to local dropbox folder

- from the local mrp folder run the command: 

$ rsync -rvc -e 'ssh -i ./terraform_gcp/ssh/privatekey' --rsync-path="sudo rsync" --delete --delete-excluded --progress --partial --size-only --timeout=300 --exclude 'src' --exclude '.Trash-101/' --exclude '*.Trashes*' --exclude '*.pkl' --exclude '*.feather' ubuntu@x.x.x.x:/workspace/ ./workspace

- then update file permissions:

	$ sudo chown -R $USER: ./workspace
