# Supplementary material for: Land use drives differential resource selection by African elephants in the Greater Mara Ecosystem, Kenya
Source: Mov Ecol. 2024 Feb 1;12:11. doi: 10.1186/s40462-023-00436-8 (PMC10832223; doi:10.1186/s40462-023-00436-8)
Supplement: Supplementary file 2 — Additional file 2. Analysis code. [file 40462_2023_436_MOESM2_ESM.zip › RSF Supp Info/terraform_gcp/mara_rsf.tf]

variable "region" {
  default = "europe-west4-a" 
}
 
provider "google" {
  credentials = "${file("login-details.json")}"
  project     = "GCP PROJECTNAME"
  region      = "${var.region}"
}
 
resource "google_compute_firewall" "allow-http" {  
    name = "allow-http"
    network = "default"

    allow {
        protocol = "tcp"
        ports = ["22", "9007", "9012"]
    }

    source_ranges = ["0.0.0.0/0"]
    target_tags = ["http"]
}

resource "google_compute_instance" "mrp-vm" {
  count        = 1
  name         = "mrp-vm" 
  machine_type = "n1-highmem-32" # 208 Gb memory
  zone         = "${var.region}"
  tags = ["http"]
 
  boot_disk {
    initialize_params {
      image = "ubuntu-os-cloud/ubuntu-2004-lts"
      size = 300
    }
  }

  network_interface {
    network = "default"
    access_config {
      // Ephemeral IP
    }
  }

  scheduling{
    automatic_restart   = true
    on_host_maintenance = "TERMINATE" // Need to terminate GPU on maintenance
  }

  metadata_startup_script = "${file("start-up-script.sh")}" // Add the startup script locally

  metadata = {
   ssh-keys = "ubuntu:${file("ssh/mrp.pub")}"
   install-nvidia-driver = "True" # GPU
   proxy-mode = "service_account"
 }

 service_account {
    scopes = ["https://www.googleapis.com/auth/cloud-platform"]
  }
}

output "ip" {
  value = "${google_compute_instance.mrp-vm[0].network_interface.0.access_config.0.nat_ip}"
}
