# Supplementary material for: Land use drives differential resource selection by African elephants in the Greater Mara Ecosystem, Kenya
Source: Mov Ecol. 2024 Feb 1;12:11. doi: 10.1186/s40462-023-00436-8 (PMC10832223; doi:10.1186/s40462-023-00436-8)
Supplement: Supplementary file 2 — Additional file 2. Analysis code. [file 40462_2023_436_MOESM2_ESM.zip › RSF Supp Info/workspace/dockerfile]

FROM walljcg/rsf_docker_img:latest

LABEL MAINTAINER="Jake Wall <jake@maraelephantproject.org>"
USER root
ENV LC_ALL=C.UTF-8

RUN mkdir -p /startup
ADD ./_docker/startup_conda.sh /startup/startup.sh
RUN chmod 755 /startup/startup.sh

RUN adduser pymet --group --system --shell /bin/bash
ADD ./_docker/config/jupyter_notebook_config.py /home/pymet/.jupyter/
ADD ./_docker/config/jupyter_notebook_config.json /home/pymet/.jupyter/
ADD ./_docker/config/cert.pem /home/pymet/.jupyter/
ADD ./_docker/config/cert.key /home/pymet/.jupyter/
RUN chown pymet: /home/pymet/.jupyter/
RUN chmod 755 -R /home/pymet/.jupyter/

# Allow the user pymet to run INLA
RUN addgroup run_inla && \
  usermod -a -G run_inla pymet && \
  chgrp -R run_inla /usr/local/lib/R/library/INLA/bin/linux/64bit/ && \
  chmod -R g+rwx /usr/local/lib/R/library/INLA/bin/linux/64bit/

ENTRYPOINT ["tini", "-g", "--"]

CMD ["/startup/startup.sh"]
