# Supplementary material for: Land use drives differential resource selection by African elephants in the Greater Mara Ecosystem, Kenya
Source: Mov Ecol. 2024 Feb 1;12:11. doi: 10.1186/s40462-023-00436-8 (PMC10832223; doi:10.1186/s40462-023-00436-8)
Supplement: Supplementary file 2 — Additional file 2. Analysis code. [file 40462_2023_436_MOESM2_ESM.zip › RSF Supp Info/workspace/rsf_docker_image/r_env.R]

Sys.setenv(R_REMOTES_NO_ERRORS_FROM_WARNINGS=TRUE);
options(timeout=30000);
install.packages(c("INLA"),  dependencies=TRUE, repos=c("https://inla.r-inla-download.org/R/testing"));
devtools::install_github("julianfaraway/brinla")
devtools::install_github("stan-dev/bayesplot")
