# Supplementary material for: Land use drives differential resource selection by African elephants in the Greater Mara Ecosystem, Kenya
Source: Mov Ecol. 2024 Feb 1;12:11. doi: 10.1186/s40462-023-00436-8 (PMC10832223; doi:10.1186/s40462-023-00436-8)
Supplement: Supplementary file 2 — Additional file 2. Analysis code. [file 40462_2023_436_MOESM2_ESM.zip › RSF Supp Info/workspace/rsf_docker_image/readme.md]

## Pushing a Docker container image to Docker Hub

1. Log in to a Docker registry

```console
docker login -u walljcg --password-stdin XYZ
```
 
2. Build image from dockerfile.

```console
docker build -t walljcg/rsf_docker_img .
```

3. push docker image to docker registry

 ```console
 docker push walljcg/rsf_docker_img:latest
 ```
