# Supplementary material for: Land use drives differential resource selection by African elephants in the Greater Mara Ecosystem, Kenya
Source: Mov Ecol. 2024 Feb 1;12:11. doi: 10.1186/s40462-023-00436-8 (PMC10832223; doi:10.1186/s40462-023-00436-8)
Supplement: Supplementary file 2 — Additional file 2. Analysis code. [file 40462_2023_436_MOESM2_ESM.zip › RSF Supp Info/workspace/rsf_docker_image/conda_env.yml]

channels:
  - conda-forge
dependencies:
  - python=3.9
  - jupyter
  - jupyterlab
  - pymc
  - jax
  - numpyro
  - bambi
  - arviz
  - graphviz
  - git 
  - pip
  - "r-essentials"
  - r-raster
  - r-rgdal
  - r-arrow
  - r-reticulate
  - r-lme4
  - r-devtools
  - pip:
    - git+https://github.com/wildlife-dynamics/ecoscope
    - pyarrow
    - xarray-einstats
    - plotnine
