# Supplementary material for: Land use drives differential resource selection by African elephants in the Greater Mara Ecosystem, Kenya
Source: Mov Ecol. 2024 Feb 1;12:11. doi: 10.1186/s40462-023-00436-8 (PMC10832223; doi:10.1186/s40462-023-00436-8)
Supplement: Supplementary file 2 — Additional file 2. Analysis code. [file 40462_2023_436_MOESM2_ESM.zip › RSF Supp Info/workspace/_docker/startup_conda.sh]

#!/bin/bash
cd workspace || exit
chown -R pymet /workspace
chmod 755 -R /workspace/
su pymet -c "jupyter lab --ip=0.0.0.0 --port=8888 --no-browser /workspace/notebooks"
