# Supplementary material for: Land use drives differential resource selection by African elephants in the Greater Mara Ecosystem, Kenya
Source: Mov Ecol. 2024 Feb 1;12:11. doi: 10.1186/s40462-023-00436-8 (PMC10832223; doi:10.1186/s40462-023-00436-8)
Supplement: Supplementary file 2 — Additional file 2. Analysis code. [file 40462_2023_436_MOESM2_ESM.zip › RSF Supp Info/workspace/notebooks/5 - RSF Analysis/RSF_Analysis_Master.ipynb]

# %% [markdown]
# Setup

# %% [code]
# !pip install -q numpyro pymc bambi xarray-einstats plotnine &> /dev/null

# %% [code]
import arviz as az
import matplotlib.pyplot as plt
import numpy as np
import scipy.stats
import jax
import pandas as pd
import os
import sys
import pymc as pm
import plotnine as p9
import ecoscope
pm.__version__ # 4.1.7
ecoscope.init()

# %% [code]
if "google.colab" in sys.modules:
    from google.colab import drive
    drive.mount('/content/drive/', force_remount=True)
    work_dir = "/content/drive/MyDrive/Research Projects/MEP_RSF/"
else:
    work_dir = '../'

# %% [code]
# Set theme
from plotnine import *
theme_set(theme_bw() + # set theme with no legend of strip text
              theme(panel_border = element_rect(colour = "black"),
                    axis_text_x = element_text(size = 12),
                    axis_text_y = element_text(size = 12),
                    strip_text = element_text(size = 12),
                    legend_title = element_text(size = 16),
                    legend_text = element_text(size = 12),
                    panel_grid_minor = element_blank(),
                    axis_line = element_line(colour = "black"),
                    axis_title=element_text(size=14),
                    axis_text = element_text(size=12))
)

# %% [markdown]
## Read in data and define zonal dataframe

# %% [code]
# # Download the data file if necessary
# ecoscope.io.download_file(
#     url="https://www.dropbox.com/s/pivjlhwlcbq0ugg/rsf_labeled3.feather?dl=1",
#     path=os.path.join(root_dir, '4 - RSF', "rsf_labeled3.feather"),
#     overwrite_existing=False,
# )

# %% [code]
df = pd.read_feather(os.path.join(work_dir, '4 - Covariate Processing', 'rsf_labeled3.feather')).set_index('id')

# %% [code]
df.columns

# %% [code]
data_len = len(df.index)
data_len # 9180738

# %% [code]
df.head(2)

# %% [markdown]
## Covariate Processing

# %% [markdown]
Landcover classes:
* 0: Bare Ground/Rock (<20% grass/herbaceous cover)
* 1: Crops
* 2: Cover2070 (20-70% canopy cover, Open woodland and open bushland)
* 3: Cover20 (less than 20% canopy cover, grassland and savannah)
* 4: Cover70 (greater than 70% canopy cover, forest and thickets)
* 5: Degraded Cover2070 (Cover2070 with bare ground) -- Discard this class as it does not meet 80% CV threshold

# %% [code]
def normalize(x):
    return ((x - np.min(x)) / (np.max(x) - np.min(x)))

def standardize(x):
    return ((x - x.mean())/ np.std(x))

# %% [code]
# NDVI
df['ndvi_n'] = normalize(df['ndvi']) # first normalize the data to 0-1 range
df['ndvi_s'] = standardize(df['ndvi_n']).astype('float32')

# Slope
df['slope_n'] = normalize(df['slope']) # normalize slope to 0-1 range
df['slope_s'] = standardize(df['slope_n']).astype('float32')

# LC
df['lc_0'] = df['lc_0'].astype('int32')
df['lc_1'] = df['lc_1'].astype('int32')
df['lc_2'] = df['lc_2'].astype('int32')
df['lc_3'] = df['lc_3'].astype('int32')
df['lc_4'] = df['lc_4'].astype('int32')
# df['lc_5_s'] = standardize(df['lc_5']).astype('float32')

# Drains
df['drains'] = df['drains_400m'].astype('int32')

# Lodges
df['lodges'] = df['lodges_400m'].astype('int32')

# Roads
df['roads'] = df['roads_400m'].astype('int32')

# Settlements
df['settlements'] = df['settlements_400m'].astype('int32')

# Use codes for subjects
df['subject_code'] = pd.Categorical(df.subject_name).codes.astype('int32')

# Use codes for selected
df['used'] = df.used.astype('int32')

# Use codes for sex
df['male'] = pd.Categorical(df.subject_sex).codes.astype('int32')

# Use codes for daynight
df['night'] = pd.Categorical(df.daynight).codes.astype('int32')

# Use codes for season
df['wet'] = pd.Categorical(df.season).codes.astype('int32')

# Note there is a good discussion on whether to standardize dummy variables here: 
# https://stats.stackexchange.com/questions/463690/multiple-regression-with-mixed-continuous-categorical-variables-dummy-coding-s

# %% [code]
# subset columns
df = df[[
    'used',
    'subject_name',
    'ndvi_s',
    'slope_s', 
    'lc_0', 
    'lc_1' , 
    'lc_2', 
    'lc_3', 
    'lc_4', 
    'drains',
    'lodges',
    'roads',
    'settlements',
    'subject_code',
    'male',
    'night',
    'wet',
    'zone',
    'fixtime'
]]

# %% [code]
df[df.subject_name=='Ivy'].head(2)

# %% [markdown]
# Exploratory Analysis

# %% [code]
df_used = df[df.used==1]

# %% [code]
df_used['fixtime'] = pd.to_datetime(df_used['fixtime'])

# %% [code]
subject_hex_vals = pd.read_csv(os.path.join(work_dir, '1 - Movement Data', 'data', 'subject_hex_vals.csv'), header=0)

# %% [code]
df_used = df_used.merge(subject_hex_vals, left_on="subject_name", right_on="subject_name")

# %% [code]
df_used_month_reloc_count = df_used[["fixtime", "subject_name"]].groupby([df_used["subject_name"], pd.Grouper(key="fixtime", freq="MS")]).apply(len).rename("count").reset_index()
df_used_month_reloc_count

# %% [code]
df_used_annual_reloc_count = df_used["fixtime"].groupby(df_used["fixtime"].dt.to_period("Y")).apply(len).rename("count").reset_index()
df_used_annual_reloc_count

# %% [markdown]
## Calculate how many months of sampled data there were per individual 

# %% [code]
df_used_month_count = df_used_month_reloc_count.groupby('subject_name').apply(lambda x: x.fixtime.count()).rename("data_months").reset_index()

# %% [code]
df_used_month_count

# %% [markdown]
## Filter data by numbers of tracked months

# %% [code]
# ## Only keep subjects that have 12 months of data
# df_used_month_count = df_used_month_count[df_used_month_count.data_months >= 12]
# df_used_month_reloc_count = df_used_month_reloc_count[df_used_month_reloc_count.subject_name.isin(df_used_month_count.subject_name)]
# df_used = df_used[df_used.subject_name.isin(df_used_month_count.subject_name)]
# df = df[df.subject_name.isin(df_used_month_count.subject_name)]

# %% [code]
len(df_used)

# %% [code]
len(df)

# %% [code]
len(df_used_month_count)

# %% [markdown]
## Gantt Chart

# %% [code]
df_gantt = (
    df_used_month_reloc_count
)

# %% [code]
# https://plotly.com/python-api-reference/generated/plotly.graph_objects.Scatter.html
line_style = (
    df_used.groupby(["subject_name"])["hex"]
    .first()
    .apply(lambda x: {"line": {"color": x}})
    .to_dict()
)
line_style

# %% [code]
grouped = df_gantt.groupby("subject_name")
epdata = ecoscope.plotting.plot.EcoPlotData(
    grouped,
    "fixtime",
    "count",
    groupby_style=line_style,
)

fig = ecoscope.plotting.plot.ecoplot(
    data=[epdata],
    title="Tracking Data Gantt Chart",
    out_path=os.path.join(work_dir, "5 - RSF Analysis", "tracking_data_gantt_chart.png"),
    # subplot_height=200,
    # subplot_width=1200,
    # vertical_spacing=0.1,
    annotate_name_pos=(0.99, 0.1),
    shared_yaxes="all",
    y_title="Monthly Data Count",
    x_title="Time",
    layout_kwargs={
        "width": 1200,
        "showlegend": True,
    },
)
fig

# %% [markdown]
## Dataset Statistics

# %% [code]
# Number of used points
len(df_used) # 834138, 816593

# %% [code]
# availability sample size
len(df)-len(df_used)

# %% [code]
# Number of subjects
shp = len(df_used["subject_code"].unique())
shp

# %% [code]
# Number of males / females
df_used.groupby('male')['subject_code'].nunique()

# %% [code]
# Number of used points per sex
df_used.groupby('male')['subject_code'].count()

# %% [code]
# Number of relocs per zone
df_used.groupby('zone')['subject_code'].count() / len(df_used)

# %% [code]
# Number of elephants and relocs per management zone
df_used.groupby(['zone', 'male'])['subject_code'].agg(['nunique', 'count'])

# %% [markdown]
## Export feather file for use in INLA

# %% [code]
# Export df
df.reset_index().to_feather(os.path.join(work_dir, '5 - RSF Analysis','INLA', 'rsf_data.feather'))

# %% [markdown]
## Covariate Correlations

# %% [code]
## create pair plot

# %% [code]
## Variance Inflation Factors

# %% [markdown]
# Model Evaluation

# %% [markdown]
#### Model Variable Names

# %% [code]
mr_var_names=["mu_β_ndvi", "mu_β_slope", "mu_β_lc_0", "mu_β_lc_2", "mu_β_lc_3", "mu_β_lc_4", "mu_β_roads", "mu_β_lodges", "mu_β_drains"]
cca_var_names=["mu_β_ndvi", "mu_β_slope", "mu_β_lc_0", "mu_β_lc_2", "mu_β_lc_3", "mu_β_lc_4", "mu_β_roads", "mu_β_settlements", "mu_β_lodges", "mu_β_drains"]
up_var_names=["mu_β_ndvi", "mu_β_slope", "mu_β_lc_0", "mu_β_lc_1", "mu_β_lc_2", "mu_β_lc_3", "mu_β_lc_4", "mu_β_roads", "mu_β_settlements", "mu_β_lodges", "mu_β_drains"]

# %% [markdown]
## Global Models

# %% [markdown]
### MR - Model

# %% [code]
# open the data from disc
idata_global_mr = az.from_netcdf(os.path.join(root_dir, '5 - RSF Analysis', "idata_Full_global_mr.nc"))

# %% [code]
result_global_mr = az.summary(idata_global_mr, var_names=mr_var_names)
result_global_mr['zone'] = 'mr'
result_global_mr

# %% [code]
az.plot_posterior(idata_global_mr, var_names=mr_var_names)

# %% [markdown]
### CCA Model

# %% [code]
idata_global_cca = az.from_netcdf(os.path.join(root_dir, '5 - RSF Analysis', "idata_Full_global_cca.nc"))

# %% [code]
result_global_cca = az.summary(idata_global_cca, var_names=cca_var_names)
result_global_cca['zone'] = 'cca'
result_global_cca

# %% [code]
az.plot_posterior(idata_global_cca, var_names=cca_var_names)

# %% [markdown]
### UP Model

# %% [code]
idata_global_up = az.from_netcdf(os.path.join(root_dir, '5 - RSF Analysis', "idata_Full_global_up.nc"))

# %% [code]
result_global_up = az.summary(idata_global_up, var_names=up_var_names)
result_global_up['zone'] = 'up'
result_global_up

# %% [code]
az.plot_posterior(idata_global_up, var_names=up_var_names)

# %% [markdown]
### Global Model - Lattice Plot

# %% [code]
beta_order = ['mu_β_slope',
               'mu_β_ndvi',
               'mu_β_settlements',
               'mu_β_roads',
               'mu_β_lodges',
               'mu_β_cover70',
               'mu_β_cover2070',
               'mu_β_cover20',
               'mu_β_coverBareBuiltRock',
               'mu_β_coverAg',
               'mu_β_drains']

beta_order.reverse()
beta_order

# %% [code]
global_result = pd.concat([result_global_cca, result_global_mr, result_global_up])

global_result.reset_index(inplace=True)

global_result.rename(columns={'index': 'beta'}, inplace=True)

global_result['beta'] = global_result['beta'].replace({ 'mu_β_lc_3': 'mu_β_cover20',
                                                        'mu_β_lc_2': 'mu_β_cover2070',
                                                        'mu_β_lc_4': 'mu_β_cover70',
                                                        'mu_β_lc_0': 'mu_β_coverBareBuiltRock',
                                                        'mu_β_lc_1': 'mu_β_coverAg'})

global_result['beta'] = pd.Categorical(global_result['beta'],
                                       categories=beta_order, ordered=True)

global_result['zone'] = pd.Categorical(global_result['zone'], categories=['mr', 'cca', 'up'], ordered=True)

global_result

# %% [code]
p9.options.figure_size = (15, 15)
colors_zone = {'mr': 'red', 'cca':'green', 'up':'blue'}

lattice_plot_global_zonal_MCMC = p9.ggplot(global_result, p9.aes(x = 'beta', y = 'mean', group = 'zone')) + \
  p9.geom_pointrange(p9.aes(ymin = 'hdi_3%', ymax = 'hdi_97%', color = 'zone'), position = p9.position_dodge(0.4)) + \
  p9.coord_flip() + p9.geom_hline(yintercept = 0) + p9.ylab('posterior estimate') + \
  p9.scale_color_manual(values = colors_zone)
lattice_plot_global_zonal_MCMC

# %% [code]
p9.ggsave(plot=lattice_plot_global_zonal_MCMC, filename='lattice_plot_global_zonal_MCMC.png', dpi=300)

# %% [markdown]
## Sex Models

# %% [markdown]
### MR-Male

# %% [code]
idata_mr_male = az.from_netcdf(os.path.join(root_dir, "4 - RSF", "idata_mr_male.nc"))

result_mr_male = az.summary(idata_mr_male, var_names=mr_var_names)
result_mr_male['zone'] = 'mr'
result_mr_male['sex'] = 'male'
result_mr_male

# %% [code]
az.plot_posterior(idata_mr_male, var_names=mr_var_names)

# %% [markdown]
### MR-Female

# %% [code]
idata_mr_female = az.from_netcdf(os.path.join(root_dir, "4 - RSF", "idata_mr_female.nc"))

result_mr_female = az.summary(idata_mr_female, var_names=mr_var_names)
result_mr_female['zone'] = 'mr'
result_mr_female['sex'] = 'female'
result_mr_female

# %% [code]
az.plot_posterior(idata_mr_female, var_names=mr_var_names)

# %% [markdown]
### CCA-Male

# %% [code]
idata_cca_male = az.from_netcdf(os.path.join(root_dir, "4 - RSF", "idata_cca_male.nc"))

result_cca_male = az.summary(idata_cca_male, var_names=cca_var_names)
result_cca_male['zone'] = 'cca'
result_cca_male['sex'] = 'male'
result_cca_male

# %% [code]
az.plot_posterior(idata_cca_male, var_names=cca_var_names)

# %% [markdown]
### CCA-Female

# %% [code]
idata_cca_female = az.from_netcdf(os.path.join(root_dir, "4 - RSF", "idata_cca_female.nc"))

result_cca_female = az.summary(idata_cca_female, var_names=cca_var_names)
result_cca_female['zone'] = 'cca'
result_cca_female['sex'] = 'female'
result_cca_female

# %% [code]
az.plot_posterior(idata_cca_female, var_names=cca_var_names)

# %% [markdown]
### UP-Male

# %% [code]
idata_up_male = az.from_netcdf(os.path.join(root_dir, "4 - RSF", "idata_up_male.nc"))

result_up_male = az.summary(idata_up_male, var_names=up_var_names)
result_up_male['zone'] = 'up'
result_up_male['sex'] = 'male'
result_up_male

# %% [code]
az.plot_posterior(idata_up_male, var_names=up_var_names)

# %% [markdown]
### UP-Female

# %% [code]
idata_up_female = az.from_netcdf(os.path.join(root_dir, "4 - RSF", "idata_up_female.nc"))

result_up_female = az.summary(idata_up_female, var_names=up_var_names)
result_up_female['zone'] = 'up'
result_up_female['sex'] = 'female'
result_up_female

# %% [code]
az.plot_posterior(idata_up_female, var_names=up_var_names)

# %% [markdown]
### Sex Model Lattice Plot

# %% [code]
sex_result = pd.concat([result_mr_male, 
                        result_mr_female,
                        result_cca_male,
                        result_cca_female,
                        result_up_male,
                        result_up_female,
                        ])

sex_result.reset_index(inplace=True)
sex_result.rename(columns={'index': 'beta'}, inplace=True)
sex_result

# %% [code]
p9.ggplot(sex_result, p9.aes(x = 'beta', y = 'mean', group = 'sex')) + \
  p9.geom_pointrange(p9.aes(ymin = 'hdi_3%', ymax = 'hdi_97%', color = 'sex'), position = p9.position_dodge(0.4)) + \
  p9.coord_flip() + p9.geom_hline(yintercept = 0) + p9.facet_wrap('zone') + p9.ylab('posterior estimate') + p9.ggtitle('Sex')

# %% [markdown]
# Log-Likelihood Calculation - Expermiental

# %% [markdown]
## Testing - Bambi Model

# %% [code]
# import bambi as bmb
# pooled_model = bmb.Model("selected ~ 1 + ndvi_s + slope_s", tmp, priors=None, family='bernoulli')
# pooled_model.fit()

# %% [markdown]
## Testing - Log-likelihood Calculation

# %% [code]
# with pymc.Model() as test_model:

#     α = pymc.HalfNormal('α', sigma=20,)
#     β_ndvi = pymc.Normal('β_ndvi', mu=0., sigma=10.,) 
#     β_slope = pymc.Normal('β_slope', mu=0., sigma=10.,)
#     # β_lc_0 = pymc.Normal('β_lc_0', mu=0., sigma=10.,)

#     X_ndvi = pm.ConstantData('X_ndvi', x_ndvi)
#     X_slope = pm.ConstantData('X_slope', x_slope)

#     # linear predictor
#     mu =  α + X_ndvi * β_ndvi+ \
#                X_slope * β_slope #+ \
#               #  x_lc_0 * β_lc_0
    
#     # likelihood
#     y1 = pymc.Bernoulli('y1',
#                         p=pymc.math.sigmoid(mu),
#                         observed=y)

# %% [code]
# %%time
# with test_model:
#   idata = pymc.sampling_jax.sample_numpyro_nuts(
#       postprocessing_backend='gpu',
#       chain_method="vectorized",
#       keep_untransformed=False,
#       chains=4,
#       idata_kwargs={"log_likelihood": False,},
#   )

# %% [code]
# az.waic(idata)

# %% [code]
# from xarray_einstats.stats import XrContinuousRV
# from scipy import stats

# %% [code]
# post = idata.posterior.astype('float32')
# const = idata.constant_data.astype('float32')

# %% [code]
# # mu = post["α"] + post["β_ndvi"] * const["X_ndvi"] + post["β_slope"]*const["X_slope"]
# dist = XrContinuousRV(stats.bernoulli, stats.logistic(post["α"] + post["β_ndvi"] * const["X_ndvi"] + post["β_slope"]*const["X_slope"]))
# log_lik = dist.logpdf(idata.observed_data["y1"], dask="allowed"/"parallelized")

# %% [code]
# import scipy.stats as stats
# import xarray as xr

# %% [code]
# def log_lik(a, b_ndvi, b_slope, b_lc_0):
#     mu = a + b_ndvi * x_ndvi + b_slope*x_slope + b_lc_0*x_lc_0
#     return stats.bernoulli.logpmf(y, p=stats.logistic(mu))
# vec_log_lik = np.vectorize(log_lik)

# %% [code]
# post = az.extract_dataset(idata)

# %% [code]
# np.array(post.to_array())

# %% [code]
# result = test_model.logp(np.array(post.to_array()))

# %% [code]
# idata

# %% [code]
# idata_summary = az.summary(idata)
# idata_summary

# %% [code]
# az.plot_posterior(idata)

# %% [markdown]
# Divergent Colours Scheme for Consistency Scores

# %% [code]
consistency_vals = sorted([0.302, 0.322, 0.220, 0.457, 0.235, 0.242, 0.185, 0.307, 0.546, 0.397, 0.360, 0.286, 0.270, 0.441, 0.380, 0.430,])
consistency_vals

# %% [code]
import numpy as np
def palette_interpolation(palette=None, min=0, max=1,):
    if palette:
        bins = np.linspace(start=min, stop=max, num=len(palette)+1)
        bins = [f"{s:0.3f}" for s in bins]
        val_ranges = list(zip(bins[0:], bins[1:]))
        val_ranges = [s[0] + '-' + s[1] for s in val_ranges]
        val_ranges = list(zip(val_ranges, palette))
        return dict(val_ranges)
    
pallette = list(reversed(['#d53e4f', '#fc8d59', '#fee08b',  '#ffffbf', '#e6f598', '#99d594', '#3288bd']))

palette_interpolation(palette=pallette, min=min(consistency_vals), max=max(consistency_vals))

# %% [code]
len(pallette)

# %% [code]
