# Supplementary material for: Land use drives differential resource selection by African elephants in the Greater Mara Ecosystem, Kenya
Source: Mov Ecol. 2024 Feb 1;12:11. doi: 10.1186/s40462-023-00436-8 (PMC10832223; doi:10.1186/s40462-023-00436-8)
Supplement: Supplementary file 2 — Additional file 2. Analysis code. [file 40462_2023_436_MOESM2_ESM.zip › RSF Supp Info/workspace/notebooks/2 - Range Analysis/MRP - Range Calculations.ipynb]

# %% [code]
%pip install "git+https://github.com/wildlife-dynamics/ecoscope" &> /dev/null 

# %% [code]
import os
import sys
import ecoscope
import pandas as pd
import geopandas as gpd
import getpass
import numpy as np
import datetime as dt
import shapely

import seaborn as sns
import matplotlib.pyplot as plt

ecoscope.init()

# %% [code]
work_dir = "Research Projects/MEP_RSF"

if "google.colab" in sys.modules:
    from google.colab import drive

    drive.mount("/content/drive/", force_remount=True)
    work_dir = os.path.join("/content/drive/MyDrive/", work_dir)

os.makedirs(work_dir, exist_ok=True)

# %% [code]
import ee

try:
    EE_ACCOUNT = os.getenv("EE_ACCOUNT")
    EE_PRIVATE_KEY_DATA = os.getenv("EE_PRIVATE_KEY_DATA")
    if EE_ACCOUNT and EE_PRIVATE_KEY_DATA:
        ee.Initialize(credentials=ee.ServiceAccountCredentials(EE_ACCOUNT, key_data=EE_PRIVATE_KEY_DATA))
    else:
        ee.Initialize()

except ee.EEException:
    ee.Authenticate()
    ee.Initialize()

# %% [code]
# define a traj_seg_filter
traj_seg_filter = ecoscope.base.TrajSegFilter(min_length_meters=0.0,
                                              max_length_meters=float("inf"),
                                              min_time_secs=60.,
                                              max_time_secs=4 * 60 * 60,  # 4 hours
                                              min_speed_kmhr=0.001,
                                              max_speed_kmhr=8.0)

# %% [code]
proj_crs = "ESRI:102022"

# %% [code]
percentile = 99.9999

# %% [code]
def is_mature(trajectory):
  return trajectory[["segment_start"]].apply(lambda x: x.iat[-1] - x.iat[0] > np.timedelta64(1, "Y"), axis=0).all()

# %% [code]
def etd(trajectory, prefix="", out_path="", mature_only=True):
    name = f"{prefix}{trajectory.name}"

    trajectory = trajectory.copy()
    trajectory["groupby_col"] = name
    print(name)

    if mature_only:
      if not is_mature(trajectory):
        # print('Immature dataset, skipping...')
        return

    raster_profile = ecoscope.io.raster.RasterProfile(
        pixel_size=250.0,  # may need to reduce grid size if you receive a warning during the calculation
        crs=trajectory.estimate_utm_crs(),  # choose appropriate UTM Zone 
        nodata_value=np.nan,
        band_count=1,
    )

    path = os.path.join(out_path, f"{name}.tif")

    ecoscope.analysis.UD.calculate_etd_range(
        trajectory_gdf=trajectory,
        output_path=path,
        max_speed_kmhr=1.05 * trajectory.speed_kmhr.max(),  # choose a value above the max recorded segment speed otherwise will get an error
        raster_profile=raster_profile,
        expansion_factor=1.3,
    )

    return path

# %% [code]
def get_percentiles(trajectory, prefix="", dir="", percentile=percentile, mature_only=False):
  subject_id = f"{prefix}{trajectory.name}"
  # print(subject_id)

  if mature_only:
      if not is_mature(trajectory):
        # print('Immature dataset, skipping...')
        return

  file_path = os.path.join(dir, subject_id + ".tif")
  if os.path.isfile(file_path):
    percentile_region = ecoscope.analysis.get_percentile_area([percentile], file_path) # assumes that the geotiff is in projected coordinates
    percentile_region['area_sqkm'] = percentile_region.area/1000000.0
    return percentile_region.to_crs(4326)

# %% [markdown]
# Relocations

# %% [code]
# open csv as pandas dataframe
data = pd.read_csv(os.path.join(work_dir,'1 - Movement Data', 'relocs_filtered_may_1_2022.csv.zip'), index_col=0, header=0)

# create geopandas dataframe by parsing the geometry column
gdf = gpd.GeoDataFrame(data, geometry=gpd.GeoSeries.from_wkt(data['geometry'], crs=4326))

# create the relocations from the geopandas dataframe
relocs = ecoscope.base.Relocations.from_gdf(
    gdf,
    groupby_col="groupby_col",
    time_col="fixtime", 
    uuid_col=None,
)

# free up some memory
del data, gdf

# %% [markdown]
# Trajectories

# %% [code]
traj = ecoscope.base.Trajectory.from_relocations(relocs)

# %% [code]
# filter the trajectory segments
traj.apply_traj_filter(traj_seg_filter, inplace=True)
traj.remove_filtered(inplace=True)

# %% [code]
# subset to needed columns
traj = traj[['groupby_col',
                'segment_start',
                'segment_end',
                'timespan_seconds',
                'dist_meters',
                'speed_kmhr',
                'heading',
                'geometry']]

# %% [markdown]
## Total ETD Ranges

# %% [code]
etd_dir = os.path.join(work_dir, "2 - Range Analysis", "subject_etd")
os.makedirs(etd_dir, exist_ok=True)

# %% [code]
%%time
traj.groupby("groupby_col").progress_apply(lambda t: etd(t, out_path=etd_dir, mature_only=False))

# %% [code]
# Calculate the individual total ETD percentiles
indv_total_etd = traj.groupby("groupby_col").progress_apply(lambda t: get_percentiles(t, prefix="", dir=etd_dir, mature_only=False))
len(indv_total_etd)

# %% [code]
# Export percentiles to csv
indv_total_etd.to_csv(os.path.join(etd_dir, "indv_total_etd_percentiles.csv"))

# Export percentiles to geopackage
indv_total_etd.to_file(os.path.join(etd_dir, "indv_total_etd_percentiles.gpkg"), layer="indv_total_etd_percentiles")

# %% [code]
# calculate total range area
total_etd = indv_total_etd.to_crs(proj_crs).dissolve()
total_etd['area_sqkm_total'] = total_etd.area/1000000.0
print(total_etd)

# Export to Geopackage
total_etd.to_file(os.path.join(etd_dir, "total_etd_percentiles.gpkg"), layer="total_etd_percentile") # 18758.59 sq km

# %% [markdown]
## Seasonal Determination

# %% [code]
season_dir = os.path.join(etd_dir, "seasonal")
os.makedirs(season_dir, exist_ok=True)

# %% [code]
%%time

def f(trajectory, mature_only=True):
    subject_id = trajectory.name

    if mature_only:
      if not is_mature(trajectory):
        print('Immature dataset, skipping...')
        return

    try:
        aoi = (
            ecoscope.analysis.get_percentile_area([percentile], os.path.join(etd_dir, subject_id + ".tif"))
            .to_crs(4326)
            .geometry.iat[0]
        )
    except AttributeError as e:
        print(e)
        return

    ndvi_vals = ecoscope.analysis.seasons.std_ndvi_vals(
        aoi, 
        start=trajectory["segment_start"].min().tz_localize(None), 
        end=trajectory["segment_end"].max().tz_localize(None)
    )

    # Calculate the seasonal transition point
    cuts = ecoscope.analysis.seasons.val_cuts(ndvi_vals, 2)

    # Determine the seasonal time windows
    season_windows = ecoscope.analysis.seasons.seasonal_windows(ndvi_vals, cuts, season_labels=["dry", "wet"])

    if season_windows is None:
        print(f"Season calculation for {subject_id} failed. Continuing...")
        return

    path = os.path.join(season_dir, subject_id + ".csv")

    season_windows.to_csv(path)
    return path

traj.groupby("groupby_col").progress_apply(lambda t: f(t, mature_only=True)) # Wall time: 17min 33s

# %% [markdown]
## Individual Seasonal ETD

# %% [code]
%%time

def f(trajectory, mature_only=True):
    subject_id = trajectory.name

    if mature_only:
      if not is_mature(trajectory):
        print('Immature dataset, skipping...')
        return

    season_path = os.path.join(season_dir, subject_id + ".csv")
    seasons = pd.read_csv(season_path)

    seasons["start"] = pd.to_datetime(seasons["start"], utc=True)
    seasons["end"] = pd.to_datetime(seasons["end"], utc=True)

    for season, df in seasons.groupby("season"):
        season_trajectory = trajectory.loc[
            (
                (df["start"].values < trajectory["segment_start"].values[:, None])
                & (trajectory["segment_start"].values[:, None] < df["end"].values)
            ).any(axis=1)
        ]
        season_trajectory.name = subject_id
        etd(season_trajectory, prefix=f"{season}_", out_path=season_dir, mature_only=False)

traj.groupby("groupby_col").progress_apply(lambda t: f(t, mature_only=True)) # Wall time: 12min 21s

# %% [code]
indv_wet = traj.groupby("groupby_col").progress_apply(lambda x: get_percentiles(x, prefix='wet_', dir=season_dir, mature_only=True)).to_crs(proj_crs)
indv_wet['area_sqkm_wet'] = indv_wet.area/1000000.0
indv_wet.index.nunique()

# %% [code]
indv_dry = traj.groupby("groupby_col").progress_apply(lambda x: get_percentiles(x, prefix='dry_', dir=season_dir, mature_only=True)).to_crs(proj_crs)
indv_dry['area_sqkm_dry'] = indv_dry.area/1000000.0
indv_dry.index.nunique()

# %% [code]
# calculate the intersect range
indv_intersect_range = gpd.GeoDataFrame(geometry=indv_wet.geometry.intersection(indv_dry.geometry), crs=4326).to_crs(proj_crs).dropna()
indv_intersect_range['area_sqkm_intersect'] = indv_intersect_range.area/1000000.0
indv_intersect_range.head(3)

# %% [code]
# assemble all individual range values into a single table
indv_range_metrics = pd.concat([indv_total_etd["area_sqkm"], indv_intersect_range["area_sqkm_intersect"],  indv_wet["area_sqkm_wet"], indv_dry["area_sqkm_dry"]], axis=1).dropna()
indv_range_metrics.to_csv(os.path.join(etd_dir, "indv_range_metrics.csv"))
indv_range_metrics.head(3)

# %% [code]
indv_range_metrics.index.nunique()

# %% [code]
indv_range_metrics['overlap'] = indv_range_metrics.area_sqkm_intersect / indv_range_metrics.area_sqkm * 100.

# %% [code]
indv_range_stats = indv_range_metrics.agg(lambda x: [
                np.nanmin(a=x), 
                np.nanpercentile(q=25,a=x),
                np.nanmedian(a=x), 
                np.nanmean(a=x),
                np.nanpercentile(q=75,a=x), 
                np.nanmax(a=x)],
              axis=0)
indv_range_stats.index = ['min', 'q25', 'q50', 'mean', 'q75', 'max']
indv_range_stats.to_csv(os.path.join(etd_dir, "indv_range_stats.csv"))
indv_range_stats

# %% [markdown]
## Overall ETD Range Comparison


# %% [code]
# total wet range
total_wet = indv_wet.dissolve()
total_wet['area_sqkm_wet'] = total_wet.area/1000000.0
total_wet

# %% [code]
# total dry range
total_dry = indv_dry.dissolve()
total_dry['area_sqkm_dry'] = total_dry.area/1000000.0
total_dry

# %% [code]
# total intersect of wet/dry
total_intersect_range = gpd.GeoDataFrame(geometry=total_wet.geometry.intersection(total_dry.geometry), crs=proj_crs)
total_intersect_range["area_sqkm_intersect"] = total_intersect_range.area/1000000.0
total_intersect_range

# %% [code]
# assemble all total range values into a single table
total_range_metrics = pd.concat([total_etd["area_sqkm_total"], total_intersect_range["area_sqkm_intersect"],  total_wet["area_sqkm_wet"], total_dry["area_sqkm_dry"]], axis=1)
total_range_metrics.to_csv(os.path.join(etd_dir, "total_range_metrics.csv"))
total_range_metrics

# %% [code]
wet_dry_overlap = total_range_metrics.area_sqkm_intersect.iat[0]/total_range_metrics.area_sqkm_total.iat[0] * 100.
wet_dry_overlap

# %% [markdown]
## Range Comparison with PanAfEl Paper

# %% [code]
# open panafel csv as pandas dataframe
panafel_df = pd.read_csv(os.path.join(work_dir,'1 - Movement Data', 'panafel_merge_all_locs_gcs.csv'), header=0)

# create geopandas dataframe by parsing the geometry column
panafel_gdf = gpd.GeoDataFrame(panafel_df, geometry=gpd.GeoSeries.from_xy(x = panafel_df.X, y = panafel_df.Y, crs=4326))

# create the relocations from the geopandas dataframe
panafel_relocs = ecoscope.base.Relocations.from_gdf(
    panafel_gdf,
    groupby_col="MovDataID",
    time_col="Fixtime", 
    uuid_col='OBJECTID',
)

# free up some memory
del panafel_df, panafel_gdf

# %% [code]
%%time
panafel_traj = ecoscope.base.Trajectory.from_relocations(panafel_relocs)

# filter the trajectory segments
panafel_traj.apply_traj_filter(traj_seg_filter, inplace=True)
panafel_traj.remove_filtered(inplace=True)

# %% [code]
panafel_dir = os.path.join(work_dir, "2 - Range Analysis", "subject_etd", "panafel_etd")
os.makedirs(panafel_dir, exist_ok=True)

# %% [code]
%%time
panafel_traj.groupby("groupby_col").progress_apply(lambda x: etd(x, out_path=panafel_dir, mature_only=True)) 

# %% [code]
panafel_indv_total_etd = panafel_traj.groupby("groupby_col").progress_apply(lambda t: get_percentiles(t, prefix="", dir=panafel_dir, mature_only=True))

# %% [code]
# Get the Mara individual total ETD percentiles for mature data only
mara_indv_total_etd = traj.groupby("groupby_col").progress_apply(lambda t: get_percentiles(t, prefix="", dir=etd_dir, mature_only=True))

# %% [code]
fig, ax1 = plt.subplots(figsize=(15, 10))
sns.kdeplot(data=panafel_indv_total_etd, x="area_sqkm", fill=True,ax=ax1).set(xlim=(0))
sns.kdeplot(data=mara_indv_total_etd, x="area_sqkm", fill=True,ax=ax1, alpha=0.3, color='red')
ax1.set(xlabel='100th Percentile ETD Range Area (Sq.Km)', ylabel='Density')
fig.savefig(os.path.join(panafel_dir, 'Mara_PanAfEl_Comparison.png'))
