# Supplementary material for: Land use drives differential resource selection by African elephants in the Greater Mara Ecosystem, Kenya
Source: Mov Ecol. 2024 Feb 1;12:11. doi: 10.1186/s40462-023-00436-8 (PMC10832223; doi:10.1186/s40462-023-00436-8)
Supplement: Supplementary file 2 — Additional file 2. Analysis code. [file 40462_2023_436_MOESM2_ESM.zip › RSF Supp Info/workspace/notebooks/3 - Spatial Data/Spatial Data Processing.ipynb]

# %% [code]
!pip install "git+https://github.com/wildlife-dynamics/ecoscope" &> /dev/null 

# %% [code]
import datetime as dt
import ecoscope
import geopandas as gpd
import math
import numpy as np
import os
import pandas as pd
import rasterio
from scipy.spatial import Delaunay
import shapely
import shapely.geometry as geometry
import zipfile
ecoscope.init()

# %% [code]
work_dir = "Research Projects/MEP_RSF"

if "google.colab" in sys.modules:
    from google.colab import drive

    drive.mount("/content/drive/", force_remount=True)
    work_dir = os.path.join("/content/drive/MyDrive/", work_dir)

os.makedirs(work_dir, exist_ok=True)

# %% [code]
'''https://gist.github.com/dwyerk/10561690'''

# Note that points should be in EPSG 4326 for this to work properly
def alpha_shape(points, alpha=5.0):
    """
    Compute the alpha shape (concave hull) of a set
    of points.
    @param points: Iterable container of points.
    @param alpha: alpha value to influence the
        gooeyness of the border. Smaller numbers
        don't fall inward as much as larger numbers.
        Too large, and you lose everything!
    """
    if len(points) < 4:
        # When you have a triangle, there is no sense
        # in computing an alpha shape.
        return geometry.MultiPoint(list(points)).convex_hull

    coords = np.array([point.coords[0] for point in points])
    tri = Delaunay(coords)
    triangles = coords[tri.vertices]
    a = ((triangles[:,0,0] - triangles[:,1,0]) ** 2 + (triangles[:,0,1] - triangles[:,1,1]) ** 2) ** 0.5
    b = ((triangles[:,1,0] - triangles[:,2,0]) ** 2 + (triangles[:,1,1] - triangles[:,2,1]) ** 2) ** 0.5
    c = ((triangles[:,2,0] - triangles[:,0,0]) ** 2 + (triangles[:,2,1] - triangles[:,0,1]) ** 2) ** 0.5
    s = ( a + b + c ) / 2.0
    areas = (s*(s-a)*(s-b)*(s-c)) ** 0.5
    circums = a * b * c / (4.0 * areas)
    filtered = triangles[circums < (1.0 / alpha)]
    edge1 = filtered[:,(0,1)]
    edge2 = filtered[:,(1,2)]
    edge3 = filtered[:,(2,0)]
    edge_points = np.unique(np.concatenate((edge1,edge2,edge3)), axis = 0).tolist()
    m = shapely.geometry.MultiLineString(edge_points)
    triangles = list(shapely.ops.polygonize(m))
    return shapely.ops.cascaded_union(triangles), edge_points

# %% [code]
def _buffer_gdf(in_gdf=None, dist=1000.0):
    gdf_copy = in_gdf.copy(deep=True)
    gdf_copy['geometry'] = gdf_copy.geometry.buffer(dist)
    return gdf_copy

# %% [code]
def _rasterize_gdf(in_gdf=None, pixel_size=0.0001, out_name='rasterized_gdf.tif'):
    
    # define the output raster parameters
    x_min, y_min, x_max, y_max = in_gdf.total_bounds
    width = int(math.ceil((x_max - x_min) / pixel_size))
    height = int(math.ceil((y_max - y_min) / pixel_size))
    transform = rasterio.transform.from_bounds(x_min, y_min, x_max, y_max, width, height)
    
    with rasterio.open(out_name, 'w',
                   driver='GTiff',
                   dtype=rasterio.uint8,
                   count=1,
                   width=width,
                   height=height,
                   transform=transform,
                   crs=in_gdf.crs,
                  ) as src:
    
      rasterize_ = rasterio.features.rasterize([shapes for shapes in in_gdf["geometry"]],
                                                    out_shape=(height, width),
                                                    transform=transform,
                                                    fill=0,
                                                    all_touched=False,
                                                    default_value=1,
                                                    dtype=rasterio.uint8)
      src.write(rasterize_, indexes=1)

# %% [markdown]
# Elephant Range

# %% [code]
# requires that the overall elephant range polygon has already been calculated

# %% [code]
data = pd.read_csv(os.path.join(root_dir, '2 - Range Analysis', 'total_etd.csv'), header=0)
total_range = gpd.GeoDataFrame(data, geometry=gpd.GeoSeries.from_wkt(data['geometry'], crs=32736)).to_crs(4326)

# %% [code]
# style_kwds={'edgecolor':"purple", 'facecolor':"none", "linewidth":2}
total_range.explore()

# %% [markdown]
# landDx Data

# %% [code]
landDx_dir = os.path.join(root_dir, "3 - Spatial Data", 'landDx')
os.makedirs(landDx_dir, exist_ok=True)

# %% [code]
# download the landDx public shapefiles zipfile
ecoscope.io.utils.download_file(url='https://maraelephant.maps.arcgis.com/sharing/rest/content/items/162e299f0c7d472b8e36211e946bb273/data',
                                path=landDx_dir,
                                overwrite_existing=False,
                                )

# %% [code]
# unzip the zip archive to landDx folder
z = zipfile.ZipFile(os.path.join(landDx_dir, 'active_public_uncategorized_shpfiles.zip'))
z.extractall(path=landDx_dir)

# %% [code]
# Read the data into a geopandas dataframe that intersects with the total_range polygon
polylines = gpd.read_file(os.path.join(landDx_dir, 'landDx_polylines.shp'), mask=total_range).set_index('globalid')
polygons = gpd.read_file(os.path.join(landDx_dir, 'landDx_polygons.shp'), mask=total_range).set_index('globalid')
points = gpd.read_file(os.path.join(landDx_dir, 'landDx_points.shp'), mask=total_range).set_index('globalid')
centroids = gpd.read_file(os.path.join(landDx_dir, 'landDx_polygons_centroids.shp'), mask=total_range).set_index('globalid')

# %% [code]
# clip to the total_range region
polylines_clip = gpd.clip(polylines, total_range)
points_clip = gpd.clip(points, total_range)
centroids_clip = gpd.clip(centroids, total_range)
polygons_clip = gpd.clip(polygons, total_range)

# %% [code]
# List the unique types : polylines
sorted(set(polylines_clip['type']))

# %% [code]
# List the unique types : points / centroids
sorted(list(set(points_clip['type']) | set(centroids_clip['type'])))

# %% [markdown]
# Human Footprint

# %% [code]
lodges = pd.concat([
    centroids_clip[centroids_clip['type'].isin([
                            'Settlement_Campsite',
                            'Settlement_Hotel/Lodge',
                            'Settlement_Safari Camp',
    ])],
    points_clip[points_clip['type'].isin([
                            'Settlement_Campsite',
                            'Settlement_Hotel/Lodge',
                            'Settlement_Safari Camp',
    ])],
])
lodges = lodges[lodges["active"]==1]
lodges = lodges.copy(deep=True)
print(len(lodges.index))

# %% [code]
settlements = pd.concat([
    centroids_clip[centroids_clip['type'].isin([
                            'Settlement_Boma',
                            'Settlement_Unknown',
                            'Town',
                            'Village'])],
    points_clip[points_clip['type'].isin([
                            'Settlement_Boma',
                            'Settlement_Unknown',
                            'Town',
                            'Village'])],
])

# Use the SORALO, Femke, and Joyce Pool digitized layers to create a single settlement layer for the RSF
settlements = settlements[settlements['collect_us'].isin(['SORALO',
                                                   'Femke Broekhuis and Britt Klaassen',
                                                   'Joyce Poole',])]

# filter out some of the Joyce Poole polygons
settlements = settlements.loc[~settlements.index.isin(['ded0cefb-6aed-4ca6-981a-b2fd5be09dd9', 
                                                  '053b2eed-ab1f-4c75-b184-60b0ef2f80c3',
                                                  '205f0804-807d-4049-918e-cf8c1b63af9c'])]

settlements = settlements.copy(deep=True)
print(len(settlements.index))

# %% [code]
hf = pd.concat([lodges, settlements])

# %% [code]
# Look at settlement layer
hf.explore()

# %% [code]
# Compute Settlement Layer Concave Hull
concave_hull, edge_points = alpha_shape(hf['geometry'].values, alpha=5.0)
hf_concave_hull = gpd.GeoSeries(concave_hull, crs=hf.crs)
hf_concave_hull.explore()

# %% [markdown]
# Roads

# %% [code]
# primary and secondary roads
roads = polylines_clip[polylines_clip['type'].isin(['Road_Primary_Dirt/Sand',
                             'Road_Primary_Murram',
                             'Road_Primary_Tarmac',
                             'Road_Secondary_Dirt/Sand',
                             'Road_Secondary_Murram',
                             'Road_Secondary_Tarmac',])]

# %% [code]
# calculate the concave hull of the roads
roads_1 = roads[roads['geometry'].type == 'LineString']
roads_xy_coords_1 = [(coord[0], coord[1]) for z in roads_1['geometry'] for coord in z.coords]
roads_x_coords_1, roads_y_coords_1 = map(list,zip(*roads_xy_coords_1))

roads_2 = roads[roads['geometry'].type == 'MultiLineString']
roads_xy_coords_2 = [(coord[0], coord[1]) for z in roads_2['geometry'] for part in z for coord in part.coords]
roads_x_coords_2, roads_y_coords_2 = map(list,zip(*roads_xy_coords_2))

roads_x_coords = sum([roads_x_coords_1, roads_x_coords_2], [])
roads_y_coords= sum([roads_y_coords_1, roads_y_coords_2], [])
roads_pnts = gpd.points_from_xy(roads_x_coords, roads_y_coords)
roads_concave_hull, roads_edge_points = alpha_shape(roads_pnts)
roads_concave_hull_gpd = gpd.GeoSeries(roads_concave_hull, crs=roads.crs)
roads_concave_hull_gpd.explore()

# %% [markdown]
# Drainages

# %% [code]
# # primary and secondary rivers
# drains_kde = polylines_kde[polylines_kde['type'].isin([
#  'River_Primary_Ephemeral',
#  'River_Primary_Permanent',
#  'River_Primary_Seasonal',
#  'River_Primary_Unknown',
#  'River_Secondary_Permanent',
#  'River_Secondary_Seasonal',
#  'River_Tertiary_Seasonal',
# ])]

drains = gpd.read_file(os.path.join(root_dir, "3 - Spatial Data","FFR_all.shp")).to_crs(epsg=4326)

# %% [code]
# calculate the concave hull of the drainages
drain_xy_coords = [(coord[0], coord[1]) for z in drains['geometry'] for coord in z.coords]
drain_x_coords, drain_y_coords = zip(*drain_xy_coords)
drain_pnts = gpd.points_from_xy(drain_x_coords, drain_y_coords)
drain_concave_hull, drain_edge_points = alpha_shape(drain_pnts)
drain_concave_hull_gpd = gpd.GeoSeries(drain_concave_hull, crs=drains.crs)
drain_concave_hull_gpd.explore()

# %% [markdown]
# Land Cover

# %% [code]
# open the landcover raster
lc_rast = rasterio.open(os.path.join(root_dir, '3 - Spatial Data', 'rsf_landcover.tif'), mode='r')

# dtypes
{i: dtype for i, dtype in zip(lc_rast.indexes, lc_rast.dtypes)}

# data
b1 = lc_rast.read(1)

# save it to a new file with an int16 dtype
with rasterio.open(os.path.join(root_dir, '3 - Spatial Data', 'rsf_landcover_int16.tif'),
                   mode='w',
                   driver='GTiff',
                   compress='lzw',
                   height=b1.shape[0],
                   width=b1.shape[1],
                   count=1,
                   dtype=np.int16,
                   crs=lc_rast.crs,
                   transform=lc_rast.transform) as dst:
                   dst.write(b1.astype(np.int16), 1)

# %% [code]
# to-do create landcover region mask based on the raster above

# %% [code]
# done manually based on supervised classification results
landcover_region = gpd.read_file(os.path.join(root_dir, "3 - Spatial Data",'landcover_region.shp')).to_crs(epsg=4326)
landcover_region.explore()

# %% [markdown]
# Kenya

# %% [code]
# Clip the Range Area using Kenya country boundary available in landDx
kenya = polygons[polygons.name == 'Kenya'].to_crs(4326)
kenya.explore()

# %% [markdown]
# Define RSF Region as intersection of data inputs clipped to Kenya

# %% [code]
rsf_region = total_range.intersection(hf_concave_hull) \
    .intersection(roads_concave_hull_gpd).intersection(drain_concave_hull_gpd).intersection(landcover_region) \
    .clip(kenya)

# %% [code]
m = ecoscope.mapping.EcoMap(width=800, height=600)
m.add_gdf(kenya, color="black")
m.add_gdf(total_range, color="purple")
m.add_gdf(hf_concave_hull, color="orange")
m.add_gdf(roads_concave_hull_gpd, color="cyan")
m.add_gdf(drain_concave_hull_gpd, color="blue")
m.add_gdf(landcover_region, color="green")
m.add_gdf(rsf_region, color="red")
m.zoom_to_bounds(total_range["geometry"].total_bounds)
m

# %% [code]
# save the rsf_region
rsf_region.to_crs('EPSG:32736').to_file(os.path.join(root_dir, "3 - Spatial Data","rsf_region.shp"))

# %% [code]
rsf_region = gpd.read_file(os.path.join(root_dir, "3 - Spatial Data","rsf_region.shp"))

# %% [code]
rsf_region.area / 1000000

# %% [markdown]
# Split RSF Region into 3 zones

# %% [code]
rsf_region = gpd.read_file(os.path.join(root_dir, "3 - Spatial Data","rsf_region.shp")).to_crs('EPSG:32736')
rsf_region.explore()

# %% [code]
# Zone: CCA
cca = polygons[(polygons['type'].isin(['Community Conservancy'])) & (polygons.active==1)]
cca_poly = gpd.clip(cca.to_crs(rsf_region.crs), rsf_region).unary_union.buffer(100) # buffer by 100m to prevent slivers
cca = gpd.GeoDataFrame({'zone':['cca'], 'geometry': [cca_poly]}, crs=rsf_region.crs)
cca.explore()

# %% [code]
# Zone: PA
mr = polygons[(polygons.name.isin(['Maasai Mara National Reserve', 'Mara Conservancy'])) & (polygons.active==1)]
mr_poly = gpd.clip(mr.to_crs(rsf_region.crs), rsf_region).unary_union.buffer(100)
mr = gpd.GeoDataFrame({'zone': ['mr'], 'geometry': [mr_poly]}, crs=rsf_region.crs)
mr.explore()

# %% [code]
# Zone: UP
rsf_poly = rsf_region.iloc[0]["geometry"]
unprotected_poly = rsf_poly.difference(mr_poly).difference(cca_poly)
up = gpd.GeoDataFrame({'zone': ['up'], 'geometry': [unprotected_poly]}, crs=rsf_region.crs)
up.explore()

# %% [code]
# Merge and Export
rsf_region_zones = pd.concat([mr,cca,up]).reset_index(drop=True)
rsf_region_zones.to_file(os.path.join(root_dir, "3 - Spatial Data",'rsf_region_zones.shp'))

# %% [markdown]
# Create Covariate Rasters

# %% [markdown]
## Roads

# %% [code]
# Clip
roads = gpd.clip(roads.to_crs(4326), rsf_region.to_crs(4326)).to_crs('EPSG:32736')

# Buffer
roads_400m = _buffer_gdf(in_gdf=roads, dist=400.).to_crs(4326) #400m 75% quantile step 

# Rasterize and export
_rasterize_gdf(in_gdf=roads_400m, out_name=os.path.join(root_dir, "3 - Spatial Data",'rsf_roads_buffer400m.tif'))

# Display
m = ecoscope.mapping.EcoMap(width=800, height=600)
m.add_gdf(roads_400m, color='orange')
m.zoom_to_bounds(roads_400m["geometry"].total_bounds)
m

# %% [markdown]
## Drainages 

# %% [code]
# clip to rsf region
drains = gpd.clip(drains.to_crs(4326), rsf_region.to_crs(4326)).to_crs('EPSG:32736')

# Buffer
drains_400m = _buffer_gdf(in_gdf=drains, dist=400.).to_crs(4326) #400m 75% quantile step 

# Rasterize and export
_rasterize_gdf(in_gdf=drains_400m, out_name=os.path.join(root_dir, "3 - Spatial Data",'rsf_drains_buffer400m.tif'))

# Display
m = ecoscope.mapping.EcoMap(width=800, height=600)
m.add_gdf(drains_400m, color='orange')
m.zoom_to_bounds(drains_400m["geometry"].total_bounds)
m

# %% [markdown]
## Lodges

# %% [code]
# clip to rsf region
lodges = gpd.clip(lodges.to_crs(4326), rsf_region.to_crs(4326)).to_crs('EPSG:32736')

# Buffer
lodges_400m = _buffer_gdf(in_gdf=lodges, dist=400.).to_crs(4326) #400m 75% quantile step 

# Rasterize and export
_rasterize_gdf(in_gdf=lodges_400m, out_name=os.path.join(root_dir, "3 - Spatial Data",'rsf_lodges_buffer400m.tif'))

# Display
m = ecoscope.mapping.EcoMap(width=800, height=600)
m.add_gdf(lodges_400m, color='orange')
m.zoom_to_bounds(lodges_400m["geometry"].total_bounds)
m

# %% [markdown]
## Settlements

# %% [code]
# clip to rsf region
settlements = gpd.clip(settlements.to_crs(4326), rsf_region.to_crs(4326)).to_crs('EPSG:32736')

# Buffer
settlements_400m = _buffer_gdf(in_gdf=settlements, dist=400.).to_crs(4326) #400m 75% quantile step 

# Rasterize and export
_rasterize_gdf(in_gdf=settlements_400m, out_name=os.path.join(root_dir, "3 - Spatial Data",'rsf_settlements_buffer400m.tif'))

# Display
m = ecoscope.mapping.EcoMap(width=800, height=600)
m.add_gdf(settlements_400m, color='orange')
m.zoom_to_bounds(settlements_400m["geometry"].total_bounds)
m
