# Supplementary material for: Land use drives differential resource selection by African elephants in the Greater Mara Ecosystem, Kenya
Source: Mov Ecol. 2024 Feb 1;12:11. doi: 10.1186/s40462-023-00436-8 (PMC10832223; doi:10.1186/s40462-023-00436-8)
Supplement: Supplementary file 2 — Additional file 2. Analysis code. [file 40462_2023_436_MOESM2_ESM.zip › RSF Supp Info/workspace/notebooks/1 - Movement Data/MRP - Movement Data Extraction.ipynb]

# %% [markdown]
This notebook is used for extracting movement data out of Earthranger to store locally for further analysis.
Probably only needs to be run once unless there are updates to exclusion flags in ER or a different time span is 
needed. Currently set to include all data from 2011-09-22 to 2022-05-01

# %% [code]
!pip install "git+https://github.com/wildlife-dynamics/ecoscope" &> /dev/null 

# %% [code]
import os
import sys
import pytz
import datetime as dt
import ecoscope
import pandas as pd
import numpy as np
import geopandas as gpd
import getpass
import uuid
import json
import geopandas
from shapely.geometry import Point
ecoscope.init()

# %% [code]
if "google.colab" in sys.modules:
    from google.colab import drive
    drive.mount("/content/drive/", force_remount=True)
    work_dir = os.path.join("/content/drive/MyDrive/", work_dir)
    
else:
    work_dir = '../'

os.makedirs(work_dir, exist_ok=True)

# %% [code]
EARTHRANGER_SERVER = "https://mep.pamdas.org"
EARTHRANGER_USERNAME = "jwall"
password = getpass.getpass("Please enter your ER password: ")
er_io = ecoscope.io.EarthRangerIO(server=EARTHRANGER_SERVER, 
                                  username=EARTHRANGER_USERNAME, 
                                  password=password,
                                  tcp_limit=10,
                                  sub_page_size=5000)

# %% [markdown]
# Extract all Mara - Serengeti - Nyakweri - Loita - Mosiro/Rift Datasets

# %% [code]
start = dt.datetime(2011,1,1)
end = dt.datetime(2022,5,1)

# %% [code]
%%time
relocs = er_io.get_subjectgroup_observations(group_name='MEP_Elephants_Serengeti_Mara_Nyakweri_Loita_Rift',
                                           include_inactive=True,
                                           include_details=True,
                                           include_subject_details=True,
                                           include_source_details=False,
                                           include_subjectsource_details=False,
                                           since=start,
                                           until=end,
                                           filter=0,
                                           ) # Wall time: 16min 12s

# %% [code]
# observations count
len(relocs.index) # 1,178,771

# %% [code]
relocs.head(2)

# %% [code]
# filter using coordinates
coord_filter = ecoscope.base.RelocsCoordinateFilter(
    min_x=32.0,
    max_x=43.0,
    min_y=-11.0,
    max_y=4.0,
    filter_point_coords=[[180, 90], [0, 0]],
)
relocs.apply_reloc_filter(coord_filter, inplace=True)

# see how many points were marked as junk by the coord filter
relocs["junk_status"].value_counts()

# %% [code]
# mark points as junk based on the speed to move from one point to another
speed_filter = ecoscope.base.RelocsSpeedFilter(max_speed_kmhr = 8.0)
relocs.apply_reloc_filter(speed_filter, inplace=True)

# see how many points were marked as junk by the speed filter
relocs["junk_status"].value_counts()

# %% [code]
# remove the junk fixes
relocs.remove_filtered(inplace=True)

# %% [code]
# check for any duplicated relocations
print(relocs.duplicated(subset=['groupby_col', 'fixtime', 'geometry']).any())

# note that if there had been duplicates then could drop them like this: 
relocs = relocs.drop_duplicates(subset=['groupby_col', 'fixtime', 'geometry'])

# see how many points remain after the duplicate filter
relocs["junk_status"].value_counts()

# %% [code]
relocs.columns

# %% [code]
# convert to UTM and add northing/easting coordinates and convert back to GCS again
proj_crs = relocs.estimate_utm_crs()
proj_crs
relocs = relocs.to_crs(proj_crs)
relocs["extra__northing"] = relocs["geometry"].y
relocs["extra__easting"] = relocs["geometry"].x
relocs = relocs.to_crs(4326)

# %% [code]
# subset columns
relocs = relocs[[
    'extra__source', 
    'extra__subject_id',
    'extra__subject__name',
    'extra__subject__subject_subtype',
    'extra__subject__is_active',
    'extra__subject__region',
    'extra__subject__country',
    'extra__subject__sex',
    'extra__subject__hex',
    'groupby_col', 
    'fixtime', 
    'junk_status', 
    'extra__northing',
    'extra__easting',
    'geometry',]]

# %% [code]
# rename columns
relocs.columns = [
    'source_id', 
    'subject_id',
    'subject_name',
    'subject_subtype',
    'is_active',
    'region',
    'country',
    'sex',
    'hex',
    'groupby_col', 
    'fixtime', 
    'junk_status', 
    'northing',
    'easting',
    'geometry',
]

# %% [code]
# save the relocs to disc
relocs.to_csv(os.path.join(work_dir, "data", "relocs_filtered_may_1_2022.csv.zip"), header=True, index=True, compression='zip')

# %% [markdown]
## Dataset statistics

# %% [code]
data = pd.read_csv(os.path.join(work_dir, "data", "relocs_filtered_may_1_2022.csv.zip"), header=0, index_col=0)

# create geopandas dataframe by parsing the geometry column
gdf = gpd.GeoDataFrame(data, geometry=gpd.GeoSeries.from_wkt(data['geometry'], crs=4326))

# create the relocations from the geopandas dataframe
relocs = ecoscope.base.Relocations.from_gdf(
    gdf,
    groupby_col="groupby_col",
    time_col="fixtime", 
    uuid_col=None,
)

# %% [code]
relocs.columns

# %% [code]
relocs['extra__subject_subtype'].unique()

# %% [code]
relocs['extra__sex'].unique()

# %% [code]
relocs['extra__subject_name'].sort_values().unique()

# %% [code]
# What is the latest fix in the dataset
relocs[relocs.fixtime == relocs.fixtime.max()] # 2022-04-30

# %% [code]
# What is the earliest fix in the dataset
relocs[relocs.fixtime == relocs.fixtime.min()] # 2011-09-22

# %% [code]
# total number of positions
len(relocs) # 1176287

# %% [code]
# interquartile range of number of positions per subject
rng = np.quantile(relocs.groupby('groupby_col').fixtime.count(), [0.25, 0.75])
rng # array([ 8844.75, 29990.75])

# %% [code]
# number of subjects
relocs.groupby_col.nunique() #58

# %% [markdown]
## Identify Datasets with at least 1 Year of positions

# %% [code]
# define 'mature' datasets with at least 1 year of data
mature = relocs.groupby("groupby_col").agg(mature=("fixtime", lambda x: x.iat[-1] - x.iat[0] > np.timedelta64(1, "Y")))
mature.to_csv(os.path.join(work_dir, "mature_data.csv"), header=True, index=True)

# %% [code]
# From the mature data
relocs_mature = relocs.join(mature[mature.mature], on='groupby_col', how='right')

# %% [code]
len(relocs_mature)

# %% [code]
# number of subjects
relocs_mature.groupby_col.nunique() #44

# %% [markdown]
## Export HEX codes

# %% [code]
subject_hex_vals = relocs.groupby('extra__subject_name').apply(lambda x: x.extra__hex.unique()[0]).reset_index()
subject_hex_vals.columns = ['subject_name', 'hex']
subject_hex_vals.to_csv(os.path.join(work_dir, "subject_hex_vals.csv"), header=True, index=False)
subject_hex_vals

# %% [code]
