# Supplementary material for: Land use drives differential resource selection by African elephants in the Greater Mara Ecosystem, Kenya
Source: Mov Ecol. 2024 Feb 1;12:11. doi: 10.1186/s40462-023-00436-8 (PMC10832223; doi:10.1186/s40462-023-00436-8)
Supplement: Supplementary file 2 — Additional file 2. Analysis code. [file 40462_2023_436_MOESM2_ESM.zip › RSF Supp Info/workspace/notebooks/4 - Covariate Processing/2-Covariate Processing.ipynb]

# %% [markdown]
# Setup

# %% [code]
!pip install ecoscope &> /dev/null

# %% [code]
import ee
ee.Authenticate() # Trigger the authentication flow.
ee.Initialize()   # Initialize the library.

# %% [code]
import datetime as dt
import os
from ecoscope.io import eetools
import numpy as np
import pandas as pd
import geopandas as gpd
import random
import ecoscope
ecoscope.init()

# %% [code]
from google.colab import drive
drive.mount('/content/drive/', force_remount=True)

# %% [code]
root_dir = "/content/drive/MyDrive/Research Projects/MEP_RSF/"
os.makedirs(root_dir, exist_ok=True)

# %% [markdown]
## Load Dataframe

# %% [code]
df = pd.read_feather(os.path.join(root_dir, '4 - RSF', 'rsf_unlabeled3.feather')).set_index('id')
# df = pd.read_feather(os.path.join(root_dir, '4 - RSF', 'rsf_labeled3.feather')).set_index('id')

# %% [code]
df.head(2)

# %% [code]
gdf = gpd.GeoDataFrame(df, geometry=gpd.GeoSeries.from_wkb(df["geometry"], crs=4326))
# gdf = gpd.GeoDataFrame(df, geometry=gpd.points_from_xy(x=df["lon"], y=df["lat"]))

# %% [code]
gdf.rename(columns={'extra.subject.name': 'subject_name', 'extra.subject.sex': 'subject_sex'}, inplace=True, errors='ignore')

# %% [code]
gdf.columns

# %% [code]
gdf.drop(columns=['junk_status'], inplace=True)
# gdf.drop(columns=['junk_status',
#                   'drains_1000m', 'drains_400m', 
#                   'lodges_1000m', 'lodges_400m',
#                   'roads_400m', 'roads_1000m',
#                   'settlements_400m', 'settlements_1000m',],
#           inplace=True, errors='ignore')

# %% [code]
gdf.columns

# %% [code]
len(gdf.index) # 9,180,738

# %% [code]
# Make sure that there are no N/A values in the sex column
gdf = gdf.merge(gdf.groupby("groupby_col")["subject_sex"].apply(lambda x: x.unique()[0]), left_on='groupby_col', right_index=True)
gdf = gdf.drop(columns=['subject_sex_x'], errors='ignore')
gdf = gdf.rename(columns={'subject_sex_y': 'subject_sex'})
any(gdf.subject_sex.isna())

# %% [code]
# Make sure that there are no N/A values in the subject_name column
gdf = gdf.merge(gdf.groupby("groupby_col")["subject_name"].apply(lambda x: x.unique()[0]), left_on='groupby_col', right_index=True)
gdf = gdf.drop(columns=['subject_name_x'], errors='ignore')
gdf = gdf.rename(columns={'subject_name_y': 'subject_name'})
any(gdf.subject_name.isna())

# %% [markdown]
# GEE Covariate Extraction

# %% [code]
gee_results_dir = os.path.join(root_dir, '4 - RSF', 'GEE_Results')

# %% [markdown]
### NDVI

# %% [code]
cov_start = "2011-09-22"
cov_end = "2022-05-01"

# %% [code]
%%time

ndvi_img = ee.ImageCollection("MODIS/061/MOD13A1").select("NDVI").filterDate(cov_start, cov_end).mean()

params = {"img": ndvi_img,
          "region_reducer": "toList",
          "scale": 1.0}

ndvi_results = eetools.chunk_gdf(
    gdf=gdf["geometry"],
    label_func=eetools.label_gdf_with_img,
    label_func_kwargs=params,
    df_chunk_size=2000,
    max_workers=10,
)

ndvi_results.rename(columns={'list': 'ndvi'}, inplace=True)
ndvi_results.reset_index().to_feather(os.path.join(gee_results_dir, 'ndvi.feather'))

# %% [markdown]
### Slope

# %% [code]
slope_img = ee.Algorithms.Terrain(ee.Image("USGS/SRTMGL1_003")).select("slope")

params = {"img": slope_img,
          "region_reducer": "toList",
          "scale": 1.0}

slope_results = eetools.chunk_gdf(
    gdf=gdf["geometry"],
    label_func=eetools.label_gdf_with_img,
    label_func_kwargs=params,
    df_chunk_size=2000,
    max_workers=10,
)

slope_results.rename(columns={'list': 'slope'}, inplace=True)
slope_results.reset_index().to_feather(os.path.join(gee_results_dir, 'slope.feather'))

# %% [markdown]
## Settlements

# %% [code]
settlements_400m_img = ee.Image("projects/ee-walljcg/assets/rsf_settlements_buffer400m")

params = {"img": settlements_400m_img,
          "region_reducer": "toList",
          "scale": 1.0}

settlements_400m_results = eetools.chunk_gdf(
    gdf=gdf["geometry"],
    label_func=eetools.label_gdf_with_img,
    label_func_kwargs=params,
    df_chunk_size=3000,
    max_workers=20,
)

settlements_400m_results.rename(columns={'list': 'settlements_400m'}, inplace=True)
settlements_400m_results.reset_index().to_feather(os.path.join(gee_results_dir, 'settlements_400m.feather'))

# %% [markdown]
## Roads

# %% [code]
roads_400m_img = ee.Image("projects/ee-walljcg/assets/rsf_roads_buffer400m")

params = {"img": roads_400m_img,
          "region_reducer": "toList",
          "scale": 1.0}

roads_400m_results = eetools.chunk_gdf(
    gdf=gdf["geometry"],
    label_func=eetools.label_gdf_with_img,
    label_func_kwargs=params,
    df_chunk_size=2000,
    max_workers=25,
)

roads_400m_results.rename(columns={'list': 'roads_400m'}, inplace=True)
roads_400m_results.reset_index().to_feather(os.path.join(gee_results_dir, 'roads_400m.feather'))

# %% [markdown]
## Lodges

# %% [code]
lodges_400m_img = ee.Image("projects/ee-walljcg/assets/rsf_lodges_buffer400m")

params = {"img": lodges_400m_img,
          "region_reducer": "toList",
          "scale": 1.0}

lodges_400m_results = eetools.chunk_gdf(
    gdf=gdf["geometry"],
    label_func=eetools.label_gdf_with_img,
    label_func_kwargs=params,
    df_chunk_size=5000,
    max_workers=25,
)

lodges_400m_results.rename(columns={'list': 'lodges_400m'}, inplace=True)
lodges_400m_results.reset_index().to_feather(os.path.join(gee_results_dir, 'lodges_400m.feather'))

# %% [markdown]
## Drains

# %% [code]
drains_400m_img = ee.Image("projects/ee-walljcg/assets/rsf_drains_buffer400m")

params = {"img": drains_400m_img,
          "region_reducer": "toList",
          "scale": 1.0}

drains_400m_results = eetools.chunk_gdf(
    gdf=gdf["geometry"],
    label_func=eetools.label_gdf_with_img,
    label_func_kwargs=params,
    df_chunk_size=10000,
    max_workers=25,
)

drains_400m_results.rename(columns={'list': 'drains_400m'}, inplace=True)
drains_400m_results.reset_index().to_feather(os.path.join(gee_results_dir, 'drains_400m.feather'))

# %% [code]


# %% [markdown]
## Landcover

# %% [code]
%%time

"""
0: Bare Ground/Rock (<20% grass/herbaceous cover)
1: Crops
2: Cover2070 (20-70% canopy cover, Open woodland and open bushland)
3: Cover20 (less than 20% canopy cover, grassland and savannah)
4: Cover70 (greater than 70% canopy cover, forest and thickets)
5: Degraded Cover2070 (Cover2070 with bare ground) -- Discard this class as it does not meet 80% CV threshold
"""

lc_img = ee.Image("projects/ee-walljcg/assets/rsf_landcover_int16").select("b1")

params = {"img": lc_img,
          "region_reducer": "toList",
          "scale": 1.0}

lc_results = eetools.chunk_gdf(
    gdf=gdf["geometry"],
    label_func=eetools.label_gdf_with_img,
    label_func_kwargs=params,
    df_chunk_size=2500,
    max_workers=10,
)

lc_results.rename(columns={'list': 'lc'}, inplace=True)
lc_results = pd.get_dummies(lc_results['lc'], prefix='lc')
lc_results.reset_index().to_feather(os.path.join(gee_results_dir, 'lc_dummies.feather'))

# %% [markdown]
## Merge GEE results

# %% [code]
lc = pd.read_feather(os.path.join(gee_results_dir, 'lc_dummies.feather')).set_index('id')
slope = pd.read_feather(os.path.join(gee_results_dir, 'slope.feather')).set_index('id')
ndvi = pd.read_feather(os.path.join(gee_results_dir, 'ndvi.feather')).set_index('id')
drains_400m = pd.read_feather(os.path.join(gee_results_dir, 'drains_400m.feather')).set_index('id')
lodges_400m = pd.read_feather(os.path.join(gee_results_dir, 'lodges_400m.feather')).set_index('id')
roads_400m = pd.read_feather(os.path.join(gee_results_dir, 'roads_400m.feather')).set_index('id')
settlements_400m = pd.read_feather(os.path.join(gee_results_dir,'settlements_400m.feather')).set_index('id')

# %% [code]
gdf = pd.concat([gdf,
                 lc,
                 slope,
                 ndvi,
                 drains_400m, 
                 lodges_400m, 
                 roads_400m, 
                 settlements_400m,
                 ], join='inner', axis=1)

# %% [code]
len(gdf)

# %% [code]
gdf.columns

# %% [markdown]
# Day-Night Covariate

# %% [code]
%%time
# generate random fixtime values for the unused sample
dt1 = pd.Timestamp(cov_start).to_pydatetime()
dt2 = pd.Timestamp(cov_end).to_pydatetime()
gdf.loc[gdf['used']==0, 'fixtime'] = dt1+(dt2-dt1)*np.random.rand((gdf["used"]==0).sum())

# %% [code]
%%time
# calculate the day/night values
gdf["daynight"] = ecoscope.analysis.astronomy.day_night(gdf)

# %% [markdown]
# Seasonal Covariate

# %% [code]
# Load the spatial covariate region
rsf_region_shp_path = os.path.join(root_dir,'3 - Spatial Data')
rsf_region_shp_name = 'rsf_region_zones.shp'
rsf_region_shp = os.path.join(rsf_region_shp_path, rsf_region_shp_name)
rsf_region_zones = gpd.read_file(rsf_region_shp)
rsf_region_zones = rsf_region_zones.to_crs(4326)

# create a single large polygon
aoi = rsf_region_zones.dissolve().iloc[0]['geometry']

# %% [code]
%%time
# extract the standardized NDVI ndvi_vals within the AOI
ndvi_vals = ecoscope.analysis.seasons.std_ndvi_vals(aoi, start=cov_start, end=cov_end)

# calculate the seasonal transition point
cuts = ecoscope.analysis.seasons.val_cuts(ndvi_vals, 2)

# determine the seasonal time windows
windows = ecoscope.analysis.seasons.seasonal_windows(ndvi_vals, cuts, season_labels=["dry", "wet"])

# %% [code]
# Categorize the fixtime values according to the season
bins = pd.IntervalIndex(data=windows.apply(lambda x: pd.Interval(x["start"], x["end"]), axis=1))
labels = windows.season
gdf['season'] = pd.cut(gdf['fixtime'], bins=bins).map(dict(zip(bins,labels)))

# %% [code]
# Plot the NDVI Distribution and Seasonal Transition
fig = ecoscope.plotting.plot.plot_seasonal_dist(ndvi_vals["NDVI"], cuts, output_file=None)
fig.show()

# %% [markdown]
# Data values check

# %% [code]
gdf.columns

# %% [code]
# Look for NA values in any columns
for col in gdf.columns:
    print(col,": ", any(gdf[col].isna()))

# %% [code]
# set any NA values to 0
gdf = gdf.fillna(0)

# %% [code]
# Summarize the numerical columns
gdf[['ndvi','slope', 'lc_0','lc_1', 'lc_2', 'lc_3', 'lc_4', 'lc_5','drains_400m', 'lodges_400m','roads_400m', 'settlements_400m', 'lat', 'lon']].agg(['min', 'mean', 'max'])

# %% [code]
# Summarize non-numerical columns
gdf['subject_sex'].value_counts()

# %% [code]
gdf['daynight'].value_counts()

# %% [code]
gdf['used'].value_counts()

# %% [code]
gdf['season'].value_counts()

# %% [code]
gdf['fixtime'].agg(['min', 'max', 'count'])

# %% [markdown]
# Export data frame to CSV & Feather

# %% [code]
# Add lat/lon values
gdf["lat"] = gdf["geometry"].y
gdf["lon"] = gdf["geometry"].x

# %% [code]
# Drop the geometry colummn to save space
gdf = gdf.drop(columns=['geometry'])

# %% [code]
gdf.columns

# %% [code]
gdf.to_csv(os.path.join(root_dir, '4 - RSF', 'rsf_labeled3.csv.zip'), index=True, header=True, compression='gzip')

# %% [code]
gdf.reset_index().to_feather(os.path.join(root_dir,'4 - RSF', 'rsf_labeled3.feather'))
