# Supplementary material for: Land use drives differential resource selection by African elephants in the Greater Mara Ecosystem, Kenya
Source: Mov Ecol. 2024 Feb 1;12:11. doi: 10.1186/s40462-023-00436-8 (PMC10832223; doi:10.1186/s40462-023-00436-8)
Supplement: Supplementary file 2 — Additional file 2. Analysis code. [file 40462_2023_436_MOESM2_ESM.zip › RSF Supp Info/workspace/notebooks/4 - Covariate Processing/1-Generate_Used_Unused_Sample.ipynb]

# %% [code]
!pip install ecoscope &> /dev/null 

# %% [code]
import os
import ecoscope
import pandas as pd
import geopandas as gpd
import numpy as np
import datetime as dt
import pygeos
import shapely
from shapely import wkt
import uuid
ecoscope.init()

# %% [code]
from google.colab import drive
drive.mount('/content/drive/', force_remount=True)

# %% [code]
root_dir = "/content/drive/MyDrive/Research Projects/MEP_RSF/"
os.makedirs(root_dir, exist_ok=True)

# %% [markdown]
# Relocations

# %% [code]
# open csv as pandas dataframe
data = pd.read_csv(os.path.join(root_dir, '1 - Movement Data', 'relocs_filtered_may_1_2022.csv.zip'), header=0)

# create geopandas dataframe by parsing the geometry column
gdf = gpd.GeoDataFrame(data, geometry=gpd.GeoSeries.from_wkt(data['geometry'], crs=4326))

gdf.drop(columns=["extra.id"],inplace=True)

# create the relocations from the geopandas dataframe
relocs = ecoscope.base.Relocations.from_gdf(
    gdf,
    groupby_col="groupby_col",
    time_col="fixtime", 
    uuid_col='id',
)

# free up some memory
del data, gdf

print(len(relocs.index)) # 1,176,287

# %% [code]
any(relocs["geometry"].is_empty)

# %% [code]
# define the used sample label
relocs['used'] = 1

# %% [code]
relocs = relocs[['groupby_col', 'fixtime', 'junk_status', 'used', 'extra.subject.name', 'extra.subject.sex', 'geometry']]

# %% [code]
# are there any duplicated records? 
any(relocs.index.duplicated())

# %% [code]
relocs.head(2)

# %% [markdown]
# RSF Zones

# %% [code]
# Clip the points to the spatial covariate extent
rsf_region_shp_path = os.path.join(root_dir,'3 - Spatial Data')
rsf_region_shp_name = 'rsf_region_zones.shp'
rsf_region_shp = os.path.join(rsf_region_shp_path, rsf_region_shp_name)
rsf_region_zones = gpd.read_file(rsf_region_shp)
rsf_region_zones = rsf_region_zones.to_crs(relocs.crs) # project to same CRS as movement data
rsf_region_zones.explore()

# %% [code]
rsf_region_zones.head()

# %% [code]
# open the percentiles area for each subject
percentiles = pd.read_csv(os.path.join(root_dir, "2 - Range Analysis", "subject_etd_percentiles.csv"), header=0, index_col=0)
percentiles = gpd.GeoDataFrame(percentiles, crs=32736, geometry=percentiles["geometry"].apply(wkt.loads))
percentiles = percentiles[percentiles["percentile"]==100.0].to_crs(4326)
percentiles.explore()

# %% [code]
percentiles.head(2)

# %% [markdown]
# Create Unused Sample

# %% [code]
used_unused_ratio = 10

# %% [code]
def sample_points(multipolygon, N):
    XMIN, YMIN, XMAX, YMAX = multipolygon.bounds
    result = gpd.GeoSeries([])
    while len(result) < N:
        result = result.append(gpd.GeoSeries(
            pygeos.get_parts(
                pygeos.intersection(
                    pygeos.from_shapely(multipolygon),
                    pygeos.multipoints(np.random.uniform([XMIN, YMIN], [XMAX, YMAX], [N, 2])),)
            )))
        result = result[~(result.is_empty | result.isna())]
    return result.sample(N, replace=False)

# %% [code]
%%time

results = []
zone_grouped = rsf_region_zones.groupby('zone')
for zone_name, zone_grp in zone_grouped:
    try:
        print('Processing: ', zone_name)

        zone_grp['geometry'] = zone_grp['geometry'].buffer(0.) # fix intersecting geometry topology errors

        zone_area = zone_grp.iloc[0]['geometry'].area  # calculate the rsf_zone_area

        # clip the relocs to the current zone polygon
        df_zone = gpd.clip(relocs, zone_grp)

        # set the zone name
        df_zone['zone'] = zone_name

        subject_grouped = df_zone.groupby('groupby_col')

        zone_results = pd.Series(name=zone_name, dtype=np.float64) # create blank series to hold results

        for sub_id, grp in subject_grouped:
            try:
                print(sub_id)

                percentile = percentiles[percentiles["subject_id"]==sub_id]

                # clip the zone_grp with the percentile area
                percentile = gpd.clip(percentile, zone_grp)

                if len(percentile.index) > 1:
                    print('Warning: The zone_grp + percentile clip operation resulted in multiple geometries')

                percentile_area = percentile.iloc[0]['geometry'].area

            except Exception as e:
                print(e)
                percentile_area = 0.

            # Calculate the how much of the subject's range covers the rsf zone area
            area_ratio = percentile_area / zone_area
            print('clip area ratio: ', area_ratio)
            zone_results[sub_id] = area_ratio
            if area_ratio == 0.:
                continue

            # Determine how many random points to select within the subject/s range that intersects with the RSF region
            N = used_unused_ratio*len(grp.index)
           
            unused_pnts = sample_points(percentile.iloc[0]["geometry"], N)
            if(len(unused_pnts) != N):
                raise Exception("points don't match")

            # convert the GeoSeries of unused points to a geodataframe
            unused_sample = gpd.GeoDataFrame({'geometry': unused_pnts}, crs=4326)
            unused_sample.index = [str(uuid.uuid4()) for i in unused_sample.index]
            unused_sample.index.rename('id', inplace=True)
            unused_sample['zone'] = zone_name
            unused_sample['used'] = 0
            unused_sample['groupby_col'] = sub_id

            # append to original dataframe
            df_zone = df_zone.append(unused_sample)
        
    except Exception as e:
        print(e)
        # drop the animal from the original dataframe after encountering an error
        df_zone = df_zone[df_zone['groupby_col']!= sub_id]
        
    # append zone_results
    results.append(zone_results)
    
    # Export the zone data
    df_zone.to_feather(os.path.join(root_dir, '4 - RSF', 'rsf_sample3_' + zone_name + '.feather'))
    
    print('Total Sample Points for zone {1}: {0}'.format(len(df_zone.index), zone_name))
    
    # Wall time: 3min 33s

# %% [code]
results_df = pd.concat(results, axis=1,)

# %% [code]
results_df

# %% [code]
results_df.reset_index().to_feather(os.path.join(root_dir, '4 - RSF', 'subject_range_percent_intersection_by_rsf_zone.feather'))

# %% [markdown]
### Concat samples into single dataframe

# %% [code]
# concat the 3 seperate dfs into one
final_df = pd.concat([pd.read_feather(os.path.join(root_dir, '4 - RSF', 'rsf_sample3_mr.feather')),
                      pd.read_feather(os.path.join(root_dir, '4 - RSF', 'rsf_sample3_cca.feather')),
                      pd.read_feather(os.path.join(root_dir, '4 - RSF', 'rsf_sample3_up.feather'))])
# final_df = pd.read_feather(os.path.join(root_dir, '4 - RSF', 'rsf_samples_unlabeled3.feather')).set_index('id')

# %% [code]
# Check for any duplicated records (which can occur if the regions above are overlapping at all)
any(final_df.index.duplicated())

# %% [code]
# remove duplicated ids
final_df = final_df[~final_df.index.duplicated()]
len(final_df)

# %% [code]
# check used/unused ratio
num_used = final_df.used.sum()
num_unused = len(final_df[final_df["used"]==0])
print(num_unused/num_used) # the ratio of used/unused is still about 1:10

# %% [code]
# rest_index since feather doesn't like uuid values as the index
final_df.reset_index(inplace=True)

# %% [code]
len(final_df)

# %% [code]
# export to feather
final_df.to_feather(os.path.join(root_dir, '4 - RSF', 'rsf_unlabeled3.feather'))
