# Supplementary material for: Land use drives differential resource selection by African elephants in the Greater Mara Ecosystem, Kenya
Source: Mov Ecol. 2024 Feb 1;12:11. doi: 10.1186/s40462-023-00436-8 (PMC10832223; doi:10.1186/s40462-023-00436-8)
Supplement: Supplementary file 2 — Additional file 2. Analysis code. [file 40462_2023_436_MOESM2_ESM.zip › RSF Supp Info/workspace/_docker/config/jupyter_notebook_config.py]

# Set options for certfile, ip, password, and toggle off browser auto-opening
c.NotebookApp.certfile = u'/home/pymet/.jupyter/cert.pem'
c.NotebookApp.keyfile = u'/home/pymet/.jupyter/cert.key'
# Set ip to '*' to bind on all interfaces (ips) for the public server
c.NotebookApp.ip = '*'
c.NotebookApp.password = u'sha1:xyz'
c.NotebookApp.open_browser = False

# It is a good idea to set a known, fixed port for server access
c.NotebookApp.port = 8888
