# Supplementary material for: Land use drives differential resource selection by African elephants in the Greater Mara Ecosystem, Kenya
Source: Mov Ecol. 2024 Feb 1;12:11. doi: 10.1186/s40462-023-00436-8 (PMC10832223; doi:10.1186/s40462-023-00436-8)
Supplement: Supplementary file 2 — Additional file 2. Analysis code. [file 40462_2023_436_MOESM2_ESM.zip › RSF Supp Info/workspace/notebooks/5 - RSF Analysis/INLA/RSF_INLA-Analysis.ipynb]

# %% [code]
library(INLA)
library(dplyr)
library(ggplot2)
library(data.table)
library(arrow)
library(lme4)
library(brinla)
library(bayesplot)
packageVersion("INLA") # ‘22.10.23’

# %% [code]
library(ggpubr) # Note - need to install this through the Docker terminal 

# %% [code]
# Specify testing status and function to subset data. TRUE will subset, FALSE is for server runs. 
test.status = FALSE

# function to subset
data_subset <- function(df, test.status,size = 1000000){
    if (test.status==TRUE) {
        sub = sample_n(df, size) # subset
        return(sub)
    } else {
        return(df) # do nothing
    }
}


# %% [code]
# set plot size
options(repr.plot.width=15, repr.plot.height=13)

# set theme
theme_set(theme_bw() + # set theme with no legend of strip text
              theme(panel.border = element_rect(colour = "black"),
                    axis.text.x = element_text(size = 20),
                    axis.text.y = element_text(size = 20),
                    strip.text = element_text(size = 20),
                    legend.title = element_text(size = 16),
                    legend.text = element_text(size = 16),
                    panel.grid.minor = element_blank(),
                    axis.line = element_line(colour = "black"),
                    axis.title=element_text(size=14),
                    axis.text = element_text(size=12))
)

# %% [code]
# # set INLA to use a valid pardiso license for user="pymet"
# inla.setOption(pardiso.license = "/usr/local/lib/R/library/INLA/bin/linux/64bit/pardiso_pymet.lic")
# inla.pardiso.check() 'FAILURE: PARDISO IS NOT INSTALLED OR NOT WORKING'

# %% [code]
#install.packages(c("geoR"), dependencies=TRUE, repos="http://cran.rstudio.com/", Ncpus=5);

# %% [code]
# Precision function
# 1. Make a list of models
# 2. For each model, extract the precision (summary.hyperpar) 
# 3. Bind results together, tagging with label for zone and comparison 

get_precision <- function(mod.list, zone_names, strata_names, zone.rep = 2, strata.rep = 3) {
    # get precision estimates for each model
    hyper.est <- lapply(mod.list, function(x) x$summary.hyperpar)
    hyper.est <- do.call(rbind, hyper.est)

    # make dataframe with strata
    if (is.character(strata_names)) {
        
        # make dataframe with strata
        zone <- rep(zone_names, each = zone.rep)
        strata <- rep(strata_names, times = strata.rep)
        prec <- cbind(hyper.est, zone, strata)
        rownames(prec) <- NULL 
        return(prec)
    } else {
    
        # make dataframe with no strata
        zone <- rep(zone_names, each = zone.rep)
        prec <- cbind(hyper.est, zone)
        rownames(prec) <- NULL  
        return(prec)
    }                     
}

# %% [markdown]
## Import Dataframe

# %% [code]
data <- arrow::read_feather("rsf_data.feather")

# %% [code]
nrow(data) # 8,987,693
colnames(data)

# %% [markdown]
#### Create Sample Dataset

# %% [code]
# test.status indicates if the data should be subset for testing or kept unchanged for server run
df <- data_subset(data, test.status = test.status)
nrow(df) # 2,000,000

# %% [code]
remove(data) # for memory

# %% [markdown]
## Prepare Dataset

# %% [code]
names(df)

# %% [markdown]
Landcover classes:
* 0: Bare Ground/Rock (<20% grass/herbaceous cover)
* 1: Crops
* 2: Cover2070 (20-70% canopy cover, Open woodland and open bushland)
* 3: Cover20 (less than 20% canopy cover, grassland and savannah)
* 4: Cover70 (greater than 70% canopy cover, forest and thickets)
* 5: Degraded Cover2070 (Cover2070 with bare ground) -- Discard this class as it does not meet 80% CV threshold

# %% [markdown]
## Process Covariates

# %% [code]
# create factors
df$f_lc_bare_rock <- factor(df$lc_0)
df$f_lc_ag <- factor(df$lc_1)
df$f_lc_cover20 <- factor(df$lc_3)
df$f_lc_cover2070 <- factor(df$lc_2)
df$f_lc_cover70 <- factor(df$lc_4)
df$f_drains_400m <- factor(df$drains)
df$f_lodges_400m <- factor(df$lodges)
df$f_roads_400m <- factor(df$roads)
df$f_settlements_400m <- factor(df$settlements)
df$f_sex <- factor(df$male)
df$f_zone <- factor(df$zone)
df$f_season <- factor(df$wet)
df$f_daynight <- factor(df$night)
# df$f_subject_name <- factor(df$subject_name)

# %% [code]
head(df)

# %% [code]
# Check for NA values
any(is.na(df))

# %% [markdown]
#### Data Summaries
Check distributions for continous data for priors. All other variables are biomial distribution (0/1 data)

# %% [code]
## NDVI and Slope distributions
hist(df$ndvi_s) # normal
hist(df$slope_s) # gamma

# %% [code]
# Sample size by zone and used

table(df$f_zone)

table(df$f_zone, df$used)

prop.table(table(df$f_zone, df$used), margin = 2)

# %% [code]
summary(df)

# %% [code]
## Check correlation
corr.test <- cor(data.test[,c(7:8,11:16,21:24)], method = 'pearson')
corr.test

# %% [markdown]
## Zone Only Models

# %% [markdown]
### m_mr

# %% [code]
df_mr <- df[(df$f_zone=='mr'),]

# %% [markdown]
#### INLA Model

# %% [code]
# MR
mr_formula <- used ~ 1 + 
               ndvi_s + #I(ndvi_scale^2) +
               slope_s + #I(slope_scale^2) +
               f_lc_cover20 +
               f_lc_cover2070 + 
               f_lc_cover70 +
               f_lc_bare_rock +
               #f_lc_ag + # no agriculture in the protected areas
               f_drains_400m + 
               f_lodges_400m +
               f_roads_400m +
               # f_settlements_400m + # we leave out settlement because none (very little) within the reserve
               f(subject_name, model = "iid")

# Create priors list - set the mean. Precision is inverse of variance
mr_priors <- list(
    mean = list(
        # ndvi_scale = 0.370,
        # slope_scale = -0.344, 
        # f_lc_cover2070 = 0.029,
        # f_lc_cover70 = 0.329,
        # f_roads_400m = -0.186,
        default = 0), 
    prec = list(default = 0.01))

# %% [code]
start_time <- Sys.time()

m_mr <- inla(mr_formula,
           control.predictor = list(compute = TRUE, # Ask INLA to compute fitted values
                                    quantiles = c(0.025, 0.975)), 
           control.compute = list(dic = TRUE, waic = TRUE, cpo = TRUE, config = TRUE, return.marginals.predictor=TRUE), # get marginal fitted values (slower but useful for checking model fit)
           control.fixed = mr_priors, # specify priors
           family = "binomial",
           Ntrials = 1, # binomial with 1 trial is a Bernoulli
           num.threads=1,
           inla.mode="experimental",
           data = df_mr,
           verbose=TRUE,)

end_time <- Sys.time()
print(paste0('Execution time: ', end_time - start_time, ' minutes'))

# save the model to disc
if(test.status==TRUE){
    saveRDS(m_mr, file = "./INLA_Outputs/m_mr_sample.rds")
} else {
    saveRDS(m_mr, file = "./INLA_Outputs/m_mr.rds")
}

# Fixed parameters summary
beta_m_mr <- m_mr$summary.fixed[, c("mean","0.025quant","0.975quant")]
beta_m_mr

# %% [code]
## Check model fit -- posterior distribution

## posterior predictive distribution -- calculated for each observation
# pmY1 <- m_mr$marginals.fitted.values[[1]]
# plot(density(pmY1[,1]))

## Get posterior predictive sample -- across all observations
# library(sn) # -- need to install this in docker image
# t <- inla.posterior.sample(n = 10000, m_mr)
# plot(density(t))

## Bayseisan P Values
# pval <- rep(NA, nrow(df_mr))
# for (i in 1:nrow(df_mr)) {
#     pval[i] <- inla.pmarginal(q = df_mr$used[i],
#                               marginal = m_mr$marginals.fitted.values[[i]])
#     }
# hist(pval)

# %% [markdown]
#### m_cca

# %% [code]
df_cca <- df[(df$f_zone=='cca'),]

# %% [code]
# CCA
cca_formula <- used ~ 1 + 
               ndvi_s + 
               slope_s + 
               f_lc_cover20 +
               f_lc_cover2070 + 
               f_lc_cover70 + 
               f_lc_bare_rock + 
               #f_lc_ag + # no agriculture in the conservancies
               f_drains_400m + 
               f_lodges_400m +
               f_roads_400m +
               f_settlements_400m +
               f(subject_name, model = "iid")

# Create priors list - set the mean. Precision is inverse of variance
cca_priors <- list(
    mean = list(
        # ndvi_scale = 0.370, 
        # slope_scale = -0.344, 
        # f_lc_cover2070 = 0.029, 
        # f_lc_cover70 = 0.329,
        # f_roads_400m = -0.186, 
        # f_settlements_400m = -0.01, 
        default = 0), 
    prec = list(default = 0.01)
)

# %% [code]
start_time <- Sys.time()
m_cca <- inla(cca_formula,
           control.predictor = list(compute = TRUE, # Ask INLA to compute fitted values
                                    quantiles = c(0.025, 0.975)), 
           control.compute = list(dic = TRUE, waic = TRUE, cpo = TRUE, config = TRUE, return.marginals.predictor=TRUE),
           control.fixed = cca_priors, # specify priors
           family = "binomial",
           Ntrials = 1, # binomial with 1 trial is a Bernoulli
           num.threads=1,
           inla.mode="experimental",
           data = df_cca,
           verbose=TRUE,)
end_time <- Sys.time() # Needed ~ 69 Gb of RAM for full dataset
print(paste0('Execution time: ', end_time - start_time, ' minutes'))

# save the model to disc
if(test.status==TRUE){
    saveRDS(m_cca, file = "./INLA_Outputs/m_cca_sample.rds")
} else {
    saveRDS(m_cca, file = "./INLA_Outputs/m_cca.rds")
}

# Fixed parameters summary
beta_m_cca <- m_cca$summary.fixed[, c("mean","0.025quant","0.975quant")]
beta_m_cca

# %% [markdown]
#### m_up

# %% [code]
df_up <- df[(df$f_zone=='up'),]

# %% [code]
# UP
up_formula <- used ~ 1 + 
               ndvi_s + 
               slope_s + 
               f_lc_cover20 +
               f_lc_cover2070 + 
               f_lc_cover70 + 
               f_lc_bare_rock + 
               f_lc_ag +
               f_drains_400m + 
               f_lodges_400m + 
               f_roads_400m +
               f_settlements_400m +
               f(subject_name, model = "iid")

# Create priors list - set the mean. Precision is inverse of variance
up_priors <- list(
    mean = list(
        # ndvi_scale = 0.370, 
        # slope_scale = -0.344, 
        # f_lc_cover2070 = 0.029, 
        # f_lc_cover70 = 0.329,
        # f_roads_400m = -0.186, 
        # f_settlements_400m = -0.01, 
        default = 0), 
    prec = list(default = 0.01))

# %% [code]
start_time <- Sys.time()
m_up <- inla(up_formula,
           control.predictor = list(compute = TRUE, # Ask INLA to compute fitted values
                                    quantiles = c(0.025, 0.975)), 
           control.compute = list(dic = TRUE, waic = TRUE, cpo = TRUE, config = TRUE, return.marginals.predictor=TRUE),
           control.fixed = up_priors, # specify priors
           family = "binomial",
           Ntrials = 1, # binomial with 1 trial is a Bernoulli
           num.threads=1,
           inla.mode="experimental",
           data = df_up,
           verbose=TRUE,)
end_time <- Sys.time()
print(paste0('Execution time: ', end_time - start_time, ' minutes'))

# save the model to disc
if(test.status==TRUE){
    saveRDS(m_up, file = "./INLA_Outputs/m_up_sample.rds")
} else {
    saveRDS(m_up, file = "./INLA_Outputs/m_up.rds")
}

# Fixed parameters summary
beta_m_up <- m_up$summary.fixed[, c("mean","0.025quant","0.975quant")]
beta_m_up

# %% [markdown]
### Check Residuals

Check residuals using resid vs. fitted and qqplots

# %% [markdown]
### Posterior Distributions

# %% [code]
## Lattice plots for Zone RSF

beta_m_mr$f_zone <- as.factor('mr')
beta_m_mr$beta <- rownames(beta_m_mr)
beta_m_cca$f_zone <- as.factor('cca')
beta_m_cca$beta <- rownames(beta_m_cca)
beta_m_up$f_zone <- as.factor('up')
beta_m_up$beta <- rownames(beta_m_up)
zone <- rbind(beta_m_mr, beta_m_cca, beta_m_up)
levels(zone$f_zone) <- c('mr', 'cca', 'up')

# give covariates pretty names
zone$beta <- factor(zone$beta)
levels(zone$beta)
levels(zone$beta) <- c('(Intercept)','drains','ag','bare_rock','cover20',
                            'cover2070','cover70','lodges',
                            'roads','settlements','ndvi','slope')

# Fixed effects estimates for all models 
zone

# %% [code]
# write the table to disc
if(test.status==TRUE){
    write.csv(zone, './INLA_Outputs/zoneonly_betas_priors001_sample.csv', row.names = FALSE)
} else {
    write.csv(zone, './INLA_Outputs/zoneonly_betas_priors001_all.csv', row.names = FALSE)
}

# %% [markdown]
### Read Fitted Models and Tables from Disk 

# %% [code]
# Table - for plotting
zone = NULL
if(test.status==TRUE){
    zone <- read.csv('./INLA_Outputs/zoneonly_betas_priors001_sample.csv', check.names=FALSE)
} else {
    zone <- read.csv('./INLA_Outputs/zoneonly_betas_priors001_all.csv', check.names=FALSE)
}

zone$f_zone <- factor(zone$f_zone, levels = c('mr','cca','up'))
zone

# %% [code]
zone$Parameter <- c('Intercept',
                  'NDVI',
                  'Slope',
                  'Veg.Cover < 20%',
                  'Veg.Cover 20%-70%',
                  'Veg.Cover > 70%',
                  'Bare Rock',
                  'Drains',
                  'Lodges',
                  'Roads',
                  'Intercept',
                  'NDVI',
                  'Slope',
                  'Veg.Cover < 20%',
                  'Veg.Cover 20%-70%',
                  'Veg.Cover > 70%',
                  'Bare Rock',
                  'Drains',
                  'Lodges',
                  'Roads',
                  'Settlements',
                  'Intercept',
                  'NDVI',
                  'Slope',
                  'Veg.Cover < 20%',
                  'Veg.Cover 20%-70%',
                  'Veg.Cover > 70%',
                  'Bare Rock',
                  'Agriculture',
                  'Drains',
                  'Lodges',
                  'Roads',
                  'Settlements'
              )

zone$Parameter <- factor(zone$Parameter)

zone$Zone <- zone$f_zone

# %% [code]
zone

# %% [code]
# Compare selection across zones
png(file='./INLA_Outputs/Figures/2023_06_30_lattice_plot_global_zonal_INLA.png',
    width=12, height=10, family="Times", res=300, units = 'in')

ggplot(zone[zone$beta != '(Intercept)',], aes(x = Parameter, y = mean, group = Zone)) +
    geom_pointrange(aes(ymin = `0.025quant`, ymax = `0.975quant`, color = Zone), position = position_dodge(0.4)) +
   geom_hline(yintercept = 0) + ylab('Posterior Estimate')  +  xlab('') + scale_x_discrete(limits = rev(levels(zone$Parameter))) +  coord_flip() 

dev.off()

# %% [markdown]
### Precision and Variance

# %% [code]
# Precision                    
zone.l <- list(m_mr, m_cca, m_up)
zone_names <- c('mr', 'cca', 'up')

zone_precision <- get_precision(zone.l, zone_names = zone_names, strata_names = NULL, zone.rep = 1)

# variance - inverse of precision
zone_precision$variance <- 1/zone_precision$mean

zone_precision

# %% [code]
# Write the preceision table to disc
if(test.status==TRUE){
    write.csv(zone_precision, './INLA_Outputs/zoneonly_precision_sample.csv', row.names = FALSE)
} else {
    write.csv(zone_precision, './INLA_Outputs/zoneonly_precision_all.csv', row.names = FALSE)
}

# %% [code]
# Cleanup memory
rm(zone.l)
rm(m_mr)
rm(m_cca)
rm(m_up)
gc()

# %% [markdown]
# Time of Day Models

# %% [markdown]
### Model Fitting

# %% [markdown]
#### m_mr_day

# %% [code]
df_mr_day <- df[(df$f_zone=='mr' & df$f_daynight=='day'),]

start_time <- Sys.time()
m_mr_day <- inla(mr_formula,
               control.predictor = list(compute = TRUE, # Ask INLA to compute fitted values
                                        quantiles = c(0.025, 0.975)), 
               control.compute = list(dic = TRUE, waic = TRUE),
               control.fixed = mr_priors,
               family = "binomial",
               Ntrials = 1, # binomial with 1 trial is a Bernoulli
               num.threads=1,
               inla.mode="experimental",
               data = df_mr_day,
               verbose=TRUE,)
end_time <- Sys.time()
print(paste0('Execution time: ', end_time - start_time, ' minutes'))

# Fixed parameter summary
beta_m_mr_day <- m_mr_day$summary.fixed[, c("mean","0.025quant","0.975quant")]
beta_m_mr_day

# %% [markdown]
#### m_mr_night

# %% [code]
df_mr_night <- df[(df$f_zone=='mr' & df$f_daynight=='night'),]

start_time <- Sys.time()
m_mr_night <- inla(mr_formula,
               control.predictor = list(compute = TRUE, # Ask INLA to compute fitted values
                                        quantiles = c(0.025, 0.975)), 
               control.compute = list(dic = TRUE, waic = TRUE),
               control.fixed = mr_priors,
               family = "binomial",
               Ntrials = 1, # binomial with 1 trial is a Bernoulli
               num.threads=1,
               inla.mode="experimental",
               data = df_mr_night,
               verbose=TRUE,)
end_time <- Sys.time()
print(paste0('Execution time: ', end_time - start_time, ' minutes'))

# Fixed parameter summary
beta_m_mr_night <- m_mr_night$summary.fixed[, c("mean","0.025quant","0.975quant")]
beta_m_mr_night

# %% [markdown]
#### m_cca_day

# %% [code]
df_cca_day <- df[(df$f_zone=='cca' & df$f_daynight=='day'),]

start_time <- Sys.time()
m_cca_day <- inla(cca_formula,
               control.predictor = list(compute = TRUE, # Ask INLA to compute fitted values
                                        quantiles = c(0.025, 0.975)), 
               control.compute = list(dic = TRUE, waic = TRUE),
               control.fixed = cca_priors,
               family = "binomial",
               Ntrials = 1, # binomial with 1 trial is a Bernoulli
               num.threads=1,
               inla.mode="experimental",
               data = df_cca_day,
               verbose=TRUE,)
end_time <- Sys.time()
print(paste0('execution time: ', end_time - start_time, ' minutes'))

# Fixed parameter summary
beta_m_cca_day <- m_cca_day$summary.fixed[, c("mean","0.025quant","0.975quant")]
beta_m_cca_day

# %% [markdown]
#### m_cca_night

# %% [code]
df_cca_night <- df[(df$f_zone=='cca' & df$f_daynight=='night'),]

start_time <- Sys.time()
m_cca_night <- inla(cca_formula,
               control.predictor = list(compute = TRUE, # Ask INLA to compute fitted values
                                        quantiles = c(0.025, 0.975)), 
               control.compute = list(dic = TRUE, waic = TRUE),
               control.fixed = cca_priors,
               family = "binomial",
               Ntrials = 1, # binomial with 1 trial is a Bernoulli
               num.threads=1,
               inla.mode="experimental",
               data = df_cca_night,
               verbose=TRUE,)
end_time <- Sys.time()
print(paste0('Execution time: ', end_time - start_time, ' minutes'))

# Fixed parameter summary
beta_m_cca_night <- m_cca_night$summary.fixed[, c("mean","0.025quant","0.975quant")]
beta_m_cca_night

# %% [markdown]
#### m_up_day

# %% [code]
df_up_day <- df[(df$f_zone=='up' & df$f_daynight=='day'),]

start_time <- Sys.time()
m_up_day <- inla(up_formula,
               control.predictor = list(compute = TRUE, # Ask INLA to compute fitted values
                                        quantiles = c(0.025, 0.975)), 
               control.compute = list(dic = TRUE, waic = TRUE),
               control.fixed = up_priors,
               family = "binomial",
               Ntrials = 1, # binomial with 1 trial is a Bernoulli
               num.threads=1,
               inla.mode="experimental",
               data = df_up_day,
               verbose=TRUE,)
end_time <- Sys.time()
print(paste0('Execution time: ', end_time - start_time, ' minutes'))

# Fixed parameter summary
beta_m_up_day <- m_up_day$summary.fixed[, c("mean","0.025quant","0.975quant")]
print(beta_m_up_day)

# %% [markdown]
#### m_up_night

# %% [code]
df_up_night <- df[(df$f_zone=='up' & df$f_daynight=='night'),]

start_time <- Sys.time()
m_up_night <- inla(up_formula,
               control.predictor = list(compute = TRUE, # Ask INLA to compute fitted values
                                        quantiles = c(0.025, 0.975)), 
               control.compute = list(dic = TRUE, waic = TRUE),
               control.fixed = up_priors,
               family = "binomial",
               Ntrials = 1, # binomial with 1 trial is a Bernoulli
               num.threads=1,
               inla.mode="experimental",
               data = df_up_night,
               verbose=TRUE,)
end_time <- Sys.time()
print(paste0('Execution time: ', end_time - start_time, ' minutes'))

# Fixed parameter summary
beta_m_up_night <- m_up_night$summary.fixed[, c("mean","0.025quant","0.975quant")]
beta_m_up_night

# %% [markdown]
### Posterior Distributions

# %% [code]
## Summarise estimates for day/night RSF

tod.plot <- function(df1, df2, f_zone){
    df1$TOD <- as.factor('day')
    df1$beta <- rownames(df1)
    df2$TOD <- as.factor('night')
    df2$beta <- rownames(df2)
    bind <- rbind(df1, df2)
    bind$f_zone <- as.factor(f_zone)
    return(bind)
}

mr_plot <- tod.plot(beta_m_mr_day, beta_m_mr_night, 'mr')
cc_plot <- tod.plot(beta_m_cca_day, beta_m_cca_night, 'cc')
up_plot <- tod.plot(beta_m_up_day, beta_m_up_night, 'up')
ToD <- rbind(mr_plot, cc_plot, up_plot)
levels(ToD$f_zone) <- c('mr', 'cca', 'up')

# %% [markdown]
### Read Fitted Models and Tables from Disk 

# %% [code]
# Table - for plotting
ToD <- read.csv('./INLA_Outputs/tod_betas_priors001_all.csv', check.names=FALSE)
ToD$TOD <- factor(ToD$TOD, levels = c('day','night'))
ToD$f_zone <- factor(zone$f_zone, levels = c('mr','cca','up'))
ToD <- ToD[ToD$beta != '(Intercept)',]
ToD$Beta <- factor(ToD$beta)
ToD$Zone <- ToD$f_zone
ToD

# %% [code]
levels(ToD$Beta)

# %% [code]
# make covariate names pretty

ToD$beta <- factor(ToD$beta)
# levels(ToD$beta)

levels(ToD$beta) <- c('Drains','Agriculture','Bare Rock','Veg. Cover < 20%',
                              'Veg. Cover 20%-70%','Veg. Cover > 70%','Lodges',
                              'Roads','Settlements','NDVI','Slope')

# levels(ToD$beta) <- c('(Intercept)','drains','ag','bare_rock','cover20',
#                               'cover2070','cover70','lodges',
#                               'roads','settlements','ndvi','slope')


# Fixed effects estimates for all models 
ToD

# %% [code]
# Compare day/night within zone
png(file='./INLA_Outputs/Figures/2023_06_30_fig_model_TOD_lattice_plot.png',
    width=12, height=10,family="Times", res=300, units = 'in')

ggplot(ToD, aes(x = beta, y = mean, group = TOD)) + 
    geom_pointrange(aes(ymin = `0.025quant`, ymax = `0.975quant`, color = TOD), position = position_dodge(0.4)) + 
    coord_flip() + geom_hline(yintercept = 0) + ylab('') + xlab('') + facet_wrap(.~Zone) + ggtitle('') +
    scale_x_discrete(limits = rev(levels(ToD$beta)))

dev.off()

# %% [markdown]
### Precision and Variance

# %% [code]
# get precision estimates
tod.l <- list(m_mr_day, m_mr_night, m_cca_day, m_cca_night, m_up_day, m_up_night)
zone_names <- c('mr', 'cca', 'up')
strata_names <- c('day', 'night')
                        
tod_precision <- get_precision(tod.l, zone_names = zone_names, strata_names = strata_names, zone.rep = 2, strata.rep = 3)
tod_precision$variance <- 1/tod_precision$mean

tod_precision

# %% [markdown]
#### Write outputs to disk 

# %% [code]
# Models
# saveRDS(m_mr_day, './INLA_Outputs/testing/m_mr_day.rds')
# saveRDS(m_mr_night, './INLA_Outputs/testing/m_mr_night.rds')
# saveRDS(m_cca_day, './INLA_Outputs/testing/m_cca_day.rds')
# saveRDS(m_cca_night, './INLA_Outputs/testing/m_cca_night.rds')
# saveRDS(m_up_day, './INLA_Outputs/testing/m_up_day.rds')
# saveRDS(m_up_night, './INLA_Outputs/testing/m_up_night.rds')

# Tables
#write.csv(ToD, './INLA_Outputs/testing/tod_betas_priors001_all.csv')
#write.csv(tod_precision, './INLA_Outputs/testing/tod_precision_all.csv')

# %% [markdown]
### Cleanup

# %% [code]
rm(tod.l)
rm(m_mr_day, m_mr_night, m_cca_day, m_cca_night, m_up_day, m_up_night)
gc()

# %% [code]
# save model objects
# saveRDS(tod.l, './model_tests_August2021/m_tod_list.rds')

# %% [markdown]
## Seasonal Models

# %% [markdown]
### Model Fitting

# %% [markdown]
#### m_mr_wet

# %% [code]
df_mr_wet <- df[(df$f_zone=='mr' & df$f_season=='wet'),]

start_time <- Sys.time()
m_mr_wet <- inla(mr_formula,
               control.predictor = list(compute = TRUE, # Ask INLA to compute fitted values
                                        quantiles = c(0.025, 0.975)), 
               control.compute = list(dic = TRUE, waic = TRUE),
               #control.fixed = mr_priors,
               family = "binomial",
               Ntrials = 1, # binomial with 1 trial is a Bernoulli
               num.threads=1,
               inla.mode="experimental",
               data = df_mr_wet,
               verbose=TRUE,)
end_time <- Sys.time()
print(paste0('Execution time: ', end_time - start_time, ' minutes'))


# Fixed parameter summary
beta_m_mr_wet <- m_mr_wet$summary.fixed[, c("mean","0.025quant","0.975quant")]
beta_m_mr_wet

# %% [markdown]
#### m_mr_dry

# %% [code]
df_mr_dry <- df[(df$f_zone=='mr' & df$f_season=='dry'),]

start_time <- Sys.time()
m_mr_dry <- inla(mr_formula,
               control.predictor = list(compute = TRUE, # Ask INLA to compute fitted values
                                        quantiles = c(0.025, 0.975)), 
               control.compute = list(dic = TRUE, waic = TRUE),
               #control.fixed = mr_priors,
               family = "binomial",
               Ntrials = 1, # binomial with 1 trial is a Bernoulli
               num.threads=1,
               inla.mode="experimental",
               data = df_mr_dry,
               verbose=TRUE,)
end_time <- Sys.time()
print(paste0('Execution time: ', end_time - start_time, ' minutes'))


# Fixed parameter summary
beta_m_mr_dry <- m_mr_dry$summary.fixed[, c("mean","0.025quant","0.975quant")]
beta_m_mr_dry

# %% [markdown]
#### m_cca_wet

# %% [code]
df_cca_wet <- df[(df$f_zone=='cca' & df$f_season=='wet'),]

start_time <- Sys.time()
m_cca_wet <- inla(cca_formula,
               control.predictor = list(compute = TRUE, # Ask INLA to compute fitted values
                                        quantiles = c(0.025, 0.975)), 
               control.compute = list(dic = TRUE, waic = TRUE),
               #control.fixed =cca_priors,
               family = "binomial",
               Ntrials = 1, # binomial with 1 trial is a Bernoulli
               num.threads=1,
               inla.mode="experimental",
               data = df_cca_wet,
               verbose=TRUE,)
end_time <- Sys.time()
print(paste0('Execution time: ', end_time - start_time, ' minutes'))


# Fixed parameter summary
beta_m_cca_wet <- m_cca_wet$summary.fixed[, c("mean","0.025quant","0.975quant")]
beta_m_cca_wet

# %% [markdown]
#### m_cca_dry

# %% [code]
df_cca_dry <- df[(df$f_zone=='cca' & df$f_season=='dry'),]

start_time <- Sys.time()
m_cca_dry <- inla(cca_formula,
               control.predictor = list(compute = TRUE, # Ask INLA to compute fitted values
                                        quantiles = c(0.025, 0.975)), 
               control.compute = list(dic = TRUE, waic = TRUE),
               #control.fixed = cca_priors,
               family = "binomial",
               Ntrials = 1, # binomial with 1 trial is a Bernoulli
               num.threads=1,
               inla.mode="experimental",
               data = df_cca_dry,
               verbose=TRUE,)
end_time <- Sys.time()
print(paste0('Execution time: ', end_time - start_time, ' minutes'))


# Fixed parameter summary
beta_m_cca_dry <- m_cca_dry$summary.fixed[, c("mean","0.025quant","0.975quant")]
beta_m_cca_dry

# %% [markdown]
#### m_up_wet

# %% [code]
df_up_wet <- df[(df$f_zone=='up' & df$f_season=='wet'),]

start_time <- Sys.time()
m_up_wet <- inla(up_formula,
               control.predictor = list(compute = TRUE, # Ask INLA to compute fitted values
                                        quantiles = c(0.025, 0.975)), 
               control.compute = list(dic = TRUE, waic = TRUE),
               #control.fixed = up_priors,
               family = "binomial",
               Ntrials = 1, # binomial with 1 trial is a Bernoulli
               num.threads=1,
               inla.mode="experimental",
               data = df_up_wet,
               verbose=TRUE,)
end_time <- Sys.time()
print(paste0('Execution time: ', end_time - start_time, ' minutes'))


# Fixed parameter summary
beta_m_up_wet <- m_up_wet$summary.fixed[, c("mean","0.025quant","0.975quant")]
beta_m_up_wet

# %% [markdown]
#### m_up_dry

# %% [code]
df_up_dry <- df[(df$f_zone=='cca' & df$f_season=='dry'),]

start_time <- Sys.time()
m_up_dry <- inla(up_formula,
               control.predictor = list(compute = TRUE, # Ask INLA to compute fitted values
                                        quantiles = c(0.025, 0.975)), 
               control.compute = list(dic = TRUE, waic = TRUE),
               #control.fixed = up_priors,
               family = "binomial",
               Ntrials = 1, # binomial with 1 trial is a Bernoulli
               num.threads=1,
               inla.mode="experimental",
               data = df_up_dry,
               verbose=TRUE,)
end_time <- Sys.time()
print(paste0('Execution time: ', end_time - start_time, ' minutes'))


# Fixed parameter summary
beta_m_up_dry <- m_up_dry$summary.fixed[, c("mean","0.025quant","0.975quant")]
beta_m_up_dry

# %% [markdown]
### Posterior Distributions

# %% [code]
## Lattice plots for Season RSF

season.plot <- function(df1, df2, zone){
    df1$season <- as.factor('wet')
    df1$beta <- rownames(df1)
    df2$season <- as.factor('dry')
    df2$beta <- rownames(df2)
    bind <- rbind(df1, df2)
    bind$f_zone <- as.factor(zone)
    return(bind)
}

mr_plot <- season.plot(beta_m_mr_wet, beta_m_mr_dry, 'mr')
cca_plot <- season.plot(beta_m_cca_wet, beta_m_cca_dry, 'cca')
up_plot <- season.plot(beta_m_up_wet, beta_m_up_dry, 'up')
season <- rbind(mr_plot, cca_plot, up_plot)
levels(season$f_zone) <- c('mr', 'cca', 'up')

# %% [markdown]
### Read Fitted Models and Tables from Disk 

# %% [code]
# Table - for plotting
season <- read.csv('./INLA_Outputs/season_betas_priors001_all.csv', check.names=FALSE)
season$season <- factor(season$season, levels = c('dry','wet'))
season$f_zone <- factor(zone$f_zone, levels = c('mr','cca','up'))
season <- season[season$beta != '(Intercept)',]
season$Beta <- factor(season$beta)
season$Zone <- season$f_zone
season

# %% [code]
levels(season$Beta)

# %% [code]
levels(season$Beta) <- c('Drains','Agriculture','Bare Rock','Veg. Cover < 20%',
                              'Veg. Cover 20%-70%','Veg. Cover > 70%','Lodges',
                              'Roads','Settlements','NDVI','Slope')

# %% [code]
# make covariate names pretty
# season$beta <- factor(season$beta)
# levels(season$beta)
# levels(season$beta) <- c('(Intercept)','drains','ag','bare_rock','cover20',
#                               'cover2070','cover70','lodges',
#                               'roads','settlements','ndvi','slope')

# levels(season$beta) <- c('(Intercept)','Drains','Agriculture','Bare Rock','Veg. Cover < 20%',
#                               'Veg. Cover 20%-70%','Veg. Cover > 70%','Lodges',
#                               'Roads','Settlements','NDVI','Slope')

# season$Zone <- season$f_zone

# Fixed effects estimates for all models 
# season

# %% [code]
# plot fixed effect estimates by season, across zone
png(file='./INLA_Outputs/Figures/2023_06_30_lattice_plot_seasonal_by_zone_INLA.png',
width=12, height=10,family="Times", res=300, units = 'in')

ggplot(season, aes(x = Beta, y = mean, group = season)) + 
    geom_pointrange(aes(ymin = `0.025quant`, ymax = `0.975quant`, color = season), position = position_dodge(0.4)) + 
    coord_flip() + geom_hline(yintercept = 0) + ylab('') + xlab('') + facet_wrap(.~f_zone) + ggtitle('') +
    scale_x_discrete(limits = rev(levels(season$Beta)))

dev.off()

# %% [code]
# plot fixed effect estimates by zone, across season
png(file='./INLA_Outputs/lattice_plot_zone_by_season_INLA.png',
width=12, height=10,family="Times", res=300, units = 'in')

ggplot(season, aes(x = beta, y = mean, group = f_zone)) +
    geom_pointrange(aes(ymin = `0.025quant`, ymax = `0.975quant`, color = f_zone), position = position_dodge(0.6)) + 
    coord_flip() + geom_hline(yintercept = 0) + ylab('posterior estimate') + facet_wrap(.~season)

dev.off()

# %% [markdown]
### Precision and Variance

# %% [code]
# get precision estimates
season.l <- list(m_mr_wet, m_mr_dry, m_cca_wet, m_cca_dry, m_up_wet, m_up_dry)
zone <- c('mr', 'cca', 'up')
strata <- c('wet', 'dry')
                        
season_precision <- get_precision(season.l, zone_names = zone_names, strata_names = strata_names, zone.rep = 2, strata.rep = 3)

season_precision

# %% [code]
#### Write outputs to disk 

# %% [code]
# # Models
# saveRDS(m_mr_wet, './INLA_Outputs/testing/m_mr_wet.rds')
# saveRDS(m_mr_dry, './INLA_Outputs/testing/m_mr_dry.rds')
# saveRDS(m_cca_wet, './INLA_Outputs/testing/m_cca_wet.rds')
# saveRDS(m_cca_dry, './INLA_Outputs/testing/m_cca_dry.rds')
# saveRDS(m_up_wet, './INLA_Outputs/testing/m_up_wet.rds')
# saveRDS(m_up_dry, './INLA_Outputs/testing/m_up_dry.rds')

# # Tables
# write.csv(season, './INLA_Outputs/testing/season_betas_priors001_all.csv', row.names = FALSE)
# write.csv(season_precision, './INLA_Outputs/testing/season_precision_all.csv', row.names = FALSE)

# %% [markdown]
### Cleanup

# %% [code]
rm(season.l)
rm(m_mr_wet, m_mr_dry, m_cca_wet, m_cca_dry, m_up_wet, m_up_dry)
gc()

# %% [markdown]
## Sex Models

# %% [markdown]
### Model Fitting

# %% [markdown]
#### m_mr_male

# %% [code]
df_mr_male <- df[(df$f_zone=='mr' & df$f_sex=='male'),]

start_time <- Sys.time()
m_mr_male <- inla(mr_formula,
               control.predictor = list(compute = TRUE, # Ask INLA to compute fitted values
                                        quantiles = c(0.025, 0.975)), 
               control.compute = list(dic = TRUE, waic = TRUE),
               family = "binomial",
               Ntrials = 1, # binomial with 1 trial is a Bernoulli
               num.threads=1,
               inla.mode="experimental",
               data = df_mr_male,
               verbose=TRUE,)
end_time <- Sys.time()
print(paste0('Execution time: ', end_time - start_time, ' minutes'))


# Fixed parameter summary
beta_m_mr_male <- m_mr_male$summary.fixed[, c("mean","0.025quant","0.975quant")]
beta_m_mr_male

# %% [markdown]
#### m_mr_female

# %% [code]
df_mr_female <- df[(df$f_zone=='mr' & df$f_sex=='female'),]

start_time <- Sys.time()
m_mr_female <- inla(mr_formula,
               control.predictor = list(compute = TRUE, # Ask INLA to compute fitted values
                                        quantiles = c(0.025, 0.975)), 
               control.compute = list(dic = TRUE, waic = TRUE),
               family = "binomial",
               Ntrials = 1, # binomial with 1 trial is a Bernoulli
               num.threads=1,
               inla.mode="experimental",
               data = df_mr_female,
               verbose=TRUE,)
end_time <- Sys.time()
print(paste0('Execution time: ', end_time - start_time, ' minutes'))


# Fixed parameter summary
beta_m_mr_female <- m_mr_female$summary.fixed[, c("mean","0.025quant","0.975quant")]
beta_m_mr_female

# %% [markdown]
#### m_cca_male

# %% [code]
df_cca_male <- df[(df$f_zone=='cca' & df$f_sex=='male'),]

start_time <- Sys.time()
m_cca_male <- inla(cca_formula,
               control.predictor = list(compute = TRUE, # Ask INLA to compute fitted values
                                        quantiles = c(0.025, 0.975)), 
               control.compute = list(dic = TRUE, waic = TRUE),
               family = "binomial",
               Ntrials = 1, # binomial with 1 trial is a Bernoulli
               num.threads=1,
               inla.mode="experimental",
               data = df_cca_male,
               verbose=TRUE,)
end_time <- Sys.time()
print(paste0('Execution time: ', end_time - start_time, ' minutes'))


# Fixed parameter summary
beta_m_cca_male <- m_cca_male$summary.fixed[, c("mean","0.025quant","0.975quant")]
beta_m_cca_male

# %% [markdown]
#### m_cca_female

# %% [code]
df_cca_female <- df[(df$f_zone=='cca' & df$f_sex=='female'),]

start_time <- Sys.time()
m_cca_female <- inla(cca_formula,
               control.predictor = list(compute = TRUE, # Ask INLA to compute fitted values
                                        quantiles = c(0.025, 0.975)), 
               control.compute = list(dic = TRUE, waic = TRUE),
               family = "binomial",
               Ntrials = 1, # binomial with 1 trial is a Bernoulli
               num.threads=1,
               inla.mode="experimental",
               data = df_cca_female,
               verbose=TRUE,)
end_time <- Sys.time()
print(paste0('Execution time: ', end_time - start_time, ' minutes'))


# Fixed parameter summary
beta_m_cca_female <- m_cca_female$summary.fixed[, c("mean","0.025quant","0.975quant")]
beta_m_cca_female

# %% [markdown]
#### m_up_male

# %% [code]
df_up_male <- df[(df$f_zone=='up' & df$f_sex=='male'),]

start_time <- Sys.time()
m_up_male <- inla(up_formula,
               control.predictor = list(compute = TRUE, # Ask INLA to compute fitted values
                                        quantiles = c(0.025, 0.975)), 
               control.compute = list(dic = TRUE, waic = TRUE),
               family = "binomial",
               Ntrials = 1, # binomial with 1 trial is a Bernoulli
               num.threads=1,
               inla.mode="experimental",
               data = df_up_male,
               verbose=TRUE)
end_time <- Sys.time()
print(paste0('Execution time: ', end_time - start_time, ' minutes'))


# Fixed parameter summary
beta_m_up_male <- m_up_male$summary.fixed[, c("mean","0.025quant","0.975quant")]
beta_m_up_male

# %% [markdown]
#### m_up_female

# %% [code]
df_up_female <- df[(df$f_zone=='up' & df$f_sex=='female'),]

start_time <- Sys.time()
m_up_female <- inla(up_formula,
               control.predictor = list(compute = TRUE, # Ask INLA to compute fitted values
                                        quantiles = c(0.025, 0.975)), 
               control.compute = list(dic = TRUE, waic = TRUE),
               family = "binomial",
               Ntrials = 1, # binomial with 1 trial is a Bernoulli
               num.threads=1,
               inla.mode="experimental",
               data = df_up_female,
               verbose=TRUE)
end_time <- Sys.time()
print(paste0('Execution time: ', end_time - start_time, ' minutes'))


# Fixed parameter summary
beta_m_up_female <- m_up_female$summary.fixed[, c("mean","0.025quant","0.975quant")]
beta_m_up_female

# %% [markdown]
### Posterior Distributions

# %% [code]
## Lattice plots for Sex RSF

sex.plot <- function(df1, df2, zone){
    df1$sex <- as.factor('male')
    df1$beta <- rownames(df1)
    df2$sex <- as.factor('female')
    df2$beta <- rownames(df2)
    bind <- rbind(df1, df2)
    bind$f_zone <- as.factor(zone)
    return(bind)
}

mr_plot <- sex.plot(beta_m_mr_male, beta_m_mr_female, 'mr')
cca_plot <- sex.plot(beta_m_cca_male, beta_m_cca_female, 'cca')
up_plot <- sex.plot(beta_m_up_male, beta_m_up_female, 'up')
sex <- rbind(mr_plot, cca_plot, up_plot)
levels(sex$f_zone) <- c('mr', 'cca', 'up')

# make covariate names pretty
sex$beta <- factor(sex$beta)
levels(sex$beta)
levels(sex$beta) <- c('(Intercept)','drains','ag','bare_rock','cover20',
                              'cover2070','cover70','lodges',
                              'roads','settlements','ndvi','slope')


# Fixed effects estimates for all models 
sex


# %% [markdown]
### Read Fitted Models and Tables from Disk 

# %% [code]
# Table - for plotting
sex <- read.csv('./INLA_Outputs/sex_betas_priors001_all.csv', check.names=FALSE)
sex$sex <- factor(sex$sex, levels = c('male','female'))
sex$f_zone <- factor(sex$f_zone, levels = c('mr','cca','up'))
sex <- sex[sex$beta != '(Intercept)',]
sex$Beta <- factor(sex$beta)
sex$Zone <- sex$f_zone
sex

# %% [code]
levels(sex$Beta)

# %% [code]
levels(sex$Beta) <- c('Drains','Agriculture','Bare Rock','Veg. Cover < 20%',
                              'Veg. Cover 20%-70%','Veg. Cover > 70%','Lodges',
                              'Roads','Settlements','NDVI','Slope')

# %% [code]
png(file='./INLA_Outputs/Figures/2023_06_30_lattice_plot_zone_by_sex_INLA.png',
width=12, height=10,family="Times", res=300, units = 'in')

# plot fixed effect estimates by sex, across zone
ggplot(sex, aes(x = Beta, y = mean, group = sex)) + 
    geom_pointrange(aes(ymin = `0.025quant`, ymax = `0.975quant`, color = sex), position = position_dodge(0.4)) + 
    coord_flip() + geom_hline(yintercept = 0) + ylab('') + xlab('') + facet_wrap(.~f_zone) + ggtitle('') +
    scale_x_discrete(limits = rev(levels(sex$Beta)))

dev.off()

# %% [markdown]
### Precision and Variance

# %% [code]
# get precision estimates
sex.l <- list(m_mr_male, m_mr_female, m_cca_male, m_cca_female, m_up_male, m_up_female)
zone <- c('mr', 'cca', 'up')
strata <- c('male', 'female')
                        
sex_precision <- get_precision(sex.l, zone_names = zone_names, strata_names = strata_names, zone.rep = 2, strata.rep = 3)
sex_precision$variance <- 1/season_precision$mean
sex_precision

# %% [code]
#### Write outputs to disk 

# %% [code]
# # Models
# saveRDS(m_mr_male, './INLA_Outputs/testing/m_mr_male.rds')
# saveRDS(m_mr_female, './INLA_Outputs/testing/m_mr_female.rds')
# saveRDS(m_cca_male, './INLA_Outputs/testing/m_cca_male.rds')
# saveRDS(m_cca_female, './INLA_Outputs/testing/m_cca_female.rds')
# saveRDS(m_up_male, './INLA_Outputs/testing/m_up_male.rds')
# saveRDS(m_up_female, './INLA_Outputs/testing/m_up_female.rds')

# # Tables
# write.csv(sex, './INLA_Outputs/testing/sex_betas_priors001_all.csv', row.names = FALSE)
# write.csv(sex_precision, './INLA_Outputs/testing/sex_precision_all.csv', row.names = FALSE)

# %% [markdown]
### Cleanup

# %% [code]
rm(m_mr_male, m_mr_female, m_cca_male, m_cca_female, m_up_male, m_up_female)
gc()

# %% [markdown]
## Posterior Distributions

# %% [code]
library(brinla)

# posterior distributions for each coefficient
bri.fixed.plot(m_mr)
bri.fixed.plot(m_cca)
bri.fixed.plot(m_up)

# posterior distributions for random effects (individual distributions)
bri.random.plot(m_mr)
bri.random.plot(m_cca)
bri.random.plot(m_up)

# posterior distribution for hyperparameter (sigma)
t1 <- bri.hyperpar.plot(m_mr)
t1$zone = 'mr'
t2<- bri.hyperpar.plot(m_cca)
t2$zone = "cca"
t3 <- bri.hyperpar.plot(m_up)
t3$zone = 'up'

t <- as.data.frame(rbind(t1,t2,t3))
ggplot(t, aes(x = x, y = y, color = zone)) + geom_line(aes()) +
  ylab('density') + xlab('Sigma of random effect')

# %% [markdown]
## Consistency Metrics

Calculate consistency between strata for zone-only, time of day, season, and sex models. 

Average consistency calculated as the average of the abosulute differences between coefficient estimates from each strata. Calculate pairwise consistency and an overall consistency for each model. 

# %% [code]
## Zonal consistency 
zone_beta <- read.csv('./INLA_Outputs/zoneonly_betas_priors001_all.csv') %>%
  filter(!(beta %in% c('(Intercept)')) ) 

# %% [code]
zone_beta$Beta <- c(
'NDVI',
'Slope',
'Veg.Cover < 20%',
'Veg.Cover 20%-70%',
'Veg.Cover > 70%',
'Bare Rock',
'Drains',
'Lodges',
'Roads',
'NDVI',
'Slope',
'Veg.Cover < 20%',
'Veg.Cover 20%-70%',
'Veg.Cover > 70%',
'Bare Rock',
'Drains',
'Lodges',
'Roads',
'Settlements',
'NDVI',
'Slope',
'Veg.Cover < 20%',
'Veg.Cover 20%-70%',
'Veg.Cover > 70%',
'Bare Rock',
'Agriculture',
'Drains',
'Lodges',
'Roads',
'Settlements')
#zone_beta$Beta <- factor(zone_beta$Beta)
#zone_beta

# %% [code]
zone.pairwise <- inner_join(zone_beta, zone_beta, by = c("Beta"="Beta")) %>% filter(f_zone.x > f_zone.y) %>%
  mutate(diff = abs(mean.x-mean.y)) %>%
  mutate(comp = paste(f_zone.x,f_zone.y, sep = '-')) %>%
  mutate(test = 'Zone')
# between-zone consistencies 
zone.test <- zone.pairwise %>% group_by(comp, test) %>%
  summarise(consistency = sum(diff)/n())
zone.test

# 1 mr-cca       0.302
# 2 up-cca       0.220
# 3 up-mr        0.457

# overall zonal consistency
zone.pairwise %>% summarise(consistency = sum(diff)/n()) # 0.322

# %% [markdown]
## Season Consistency

# %% [code]
## Season consistency 
season_beta <- read.csv('./INLA_Outputs/season_betas_priors001_all.csv') %>%
  filter(!(beta %in% c('(Intercept)')) ) 

# %% [code]
season_beta$Beta <- c(
'NDVI',
'Slope',
'Veg.Cover < 20%',
'Veg.Cover 20%-70%',
'Veg.Cover > 70%',
'Bare Rock',
'Drains',
'Lodges',
'Roads',
'NDVI',
'Slope',
'Veg.Cover < 20%',
'Veg.Cover 20%-70%',
'Veg.Cover > 70%',
'Bare Rock',
'Drains',
'Lodges',
'Roads',
'NDVI',
'Slope',
'Veg.Cover < 20%',
'Veg.Cover 20%-70%',
'Veg.Cover > 70%',
'Bare Rock',
'Drains',
'Lodges',
'Roads',
'Settlements',
'NDVI',
'Slope',
'Veg.Cover < 20%',
'Veg.Cover 20%-70%',
'Veg.Cover > 70%',
'Bare Rock',
'Drains',
'Lodges',
'Roads',
'Settlements',
'NDVI',
'Slope',
'Veg.Cover < 20%',
'Veg.Cover 20%-70%',
'Veg.Cover > 70%',
'Bare Rock',
'Agriculture',
'Drains',
'Lodges',
'Roads',
'Settlements',
'NDVI',
'Slope',
'Veg.Cover < 20%',
'Veg.Cover 20%-70%',
'Veg.Cover > 70%',
'Bare Rock',
'Agriculture',
'Drains',
'Lodges',
'Roads',
'Settlements')

# %% [code]
#season_beta$Beta <- factor(season_beta$Beta)
#season_beta

# %% [code]
season.pairwise <- inner_join(season_beta,season_beta,by = c("f_zone"="f_zone","Beta"="Beta")) %>% filter(season.x == 'wet' & season.y != 'wet') %>%
  mutate(diff = abs(mean.x-mean.y)) %>%
  mutate(comp = paste(season.x,season.y, sep = '-')) %>%
  group_by(f_zone) %>%
  mutate(test = 'Season')

# within-zone consistencies 
season.test <- season.pairwise %>% group_by(f_zone, test) %>%
  summarise(consistency = sum(diff)/n()) 
season.test

# 1 cca          0.185
# 2 mr           0.235
# 3 up           0.307

t <- season.pairwise %>% group_by(f_zone) %>%
  summarise(consistency = sum(diff)/n()) 

# overall 
sum(t$consistency)/3 #0.242

# %% [markdown]
## TOD Consistency

# %% [code]
## Time of Day consistency 
tod_beta <- read.csv('./INLA_Outputs/tod_betas_priors001_all.csv') %>%
  filter(!(beta %in% c('(Intercept)')) ) 

# %% [code]
tod_beta$Beta <- c(
'NDVI',
'Slope',
'Veg.Cover < 20%',
'Veg.Cover 20%-70%',
'Veg.Cover > 70%',
'Bare Rock',
'Drains',
'Lodges',
'Roads',
'NDVI',
'Slope',
'Veg.Cover < 20%',
'Veg.Cover 20%-70%',
'Veg.Cover > 70%',
'Bare Rock',
'Drains',
'Lodges',
'Roads',
'NDVI',
'Slope',
'Veg.Cover < 20%',
'Veg.Cover 20%-70%',
'Veg.Cover > 70%',
'Bare Rock',
'Drains',
'Lodges',
'Roads',
'Settlements',
'NDVI',
'Slope',
'Veg.Cover < 20%',
'Veg.Cover 20%-70%',
'Veg.Cover > 70%',
'Bare Rock',
'Drains',
'Lodges',
'Roads',
'Settlements',
'NDVI',
'Slope',
'Veg.Cover < 20%',
'Veg.Cover 20%-70%',
'Veg.Cover > 70%',
'Bare Rock',
'Agriculture',
'Drains',
'Lodges',
'Roads',
'Settlements',
'NDVI',
'Slope',
'Veg.Cover < 20%',
'Veg.Cover 20%-70%',
'Veg.Cover > 70%',
'Bare Rock',
'Agriculture',
'Drains',
'Lodges',
'Roads',
'Settlements')

#tod_beta$Beta <- factor(tod_beta$Beta)
#tod_beta

# %% [code]
tod.pairwise <- inner_join(tod_beta,tod_beta,by = c("f_zone"="f_zone","Beta"="Beta")) %>% filter(TOD.x == 'day' & TOD.y != 'day') %>%
  mutate(diff = abs(mean.x-mean.y)) %>%
  mutate(comp = paste(TOD.x,TOD.y, sep = '-')) %>%
  mutate(test = 'Time of Day')

# within-zone consistencies 
tod.test <- tod.pairwise %>% group_by(f_zone, test) %>%
  summarise(consistency = sum(diff)/n()) 
tod.test

# 1 cca          0.441
# 2 mr           0.270
# 3 up           0.430

# overall 
t <- tod.pairwise %>% group_by(f_zone) %>%
  summarise(consistency = sum(diff)/n()) 

sum(t$consistency)/3 #0.380

# %% [markdown]
## Sex Consistency

# %% [code]
## Sex consistency 
sex_beta <- read.csv('./INLA_Outputs/sex_betas_priors001_all.csv') %>%
  filter(!(beta %in% c('(Intercept)')) ) 

# %% [code]
sex_beta$Beta <- c(
'NDVI',
'Slope',
'Veg.Cover < 20%',
'Veg.Cover 20%-70%',
'Veg.Cover > 70%',
'Bare Rock',
'Drains',
'Lodges',
'Roads',
'NDVI',
'Slope',
'Veg.Cover < 20%',
'Veg.Cover 20%-70%',
'Veg.Cover > 70%',
'Bare Rock',
'Drains',
'Lodges',
'Roads',
'NDVI',
'Slope',
'Veg.Cover < 20%',
'Veg.Cover 20%-70%',
'Veg.Cover > 70%',
'Bare Rock',
'Drains',
'Lodges',
'Roads',
'Settlements',
'NDVI',
'Slope',
'Veg.Cover < 20%',
'Veg.Cover 20%-70%',
'Veg.Cover > 70%',
'Bare Rock',
'Drains',
'Lodges',
'Roads',
'Settlements',
'NDVI',
'Slope',
'Veg.Cover < 20%',
'Veg.Cover 20%-70%',
'Veg.Cover > 70%',
'Bare Rock',
'Agriculture',
'Drains',
'Lodges',
'Roads',
'Settlements',
'NDVI',
'Slope',
'Veg.Cover < 20%',
'Veg.Cover 20%-70%',
'Veg.Cover > 70%',
'Bare Rock',
'Agriculture',
'Drains',
'Lodges',
'Roads',
'Settlements')

#sex_beta$Beta <- factor(sex_beta$Beta)

# %% [code]
sex.pairwise <- inner_join(sex_beta,sex_beta,by = c("f_zone"="f_zone","Beta"="Beta")) %>% filter(sex.x == 'male' & sex.y != 'male') %>%
  mutate(diff = abs(mean.x-mean.y)) %>%
  mutate(comp = paste(sex.x,sex.y, sep = '-')) %>%
  mutate(test = 'Sex')

# within-zone consistencies 
sex.test <- sex.pairwise %>% group_by(f_zone, test) %>%
  summarise(consistency = sum(diff)/n()) %>%
  mutate(test = 'Sex')
sex.test

# 1 cca          0.360
# 2 mr           0.546
# 3 up           0.286

# overall 
t <- sex.pairwise %>% group_by(f_zone) %>%
  summarise(consistency = sum(diff)/n()) 

sum(t$consistency)/3 #0.397

# %% [markdown]
### Visualize Consistency Metrics

# %% [code]
#### Viz Consistency ####
zone.pairwise <- mutate(zone.pairwise, f_zone = comp)
pairwise.consistency <- rbind(select(season.pairwise, c('f_zone','Beta','comp','test','diff')),
                              select(tod.pairwise, c('f_zone','Beta','comp','test','diff')),
                              select(sex.pairwise, c('f_zone','Beta','comp','test','diff')),
                              select(zone.pairwise, c('f_zone','Beta','comp','test','diff'))   ) %>%
  group_by(test,Beta) %>%
  summarise(diff_sum = sum(diff),
            diff_mean = mean(diff)) 


# %% [code]
zone.pairwise <- mutate(zone.pairwise, f_zone = comp)

# %% [code]
#### Viz Consistency ####
# must do individual comp plots and arrange in a grid to order x axes correctly
#library(ggpubr) # this can arrange the plots in a grid

zone.pairwise <- mutate(zone.pairwise, f_zone = comp)
pairwise.consistency <- rbind(select(season.pairwise, c('f_zone','Beta','comp','test','diff')),
                              select(tod.pairwise, c('f_zone','Beta','comp','test','diff')),
                              select(sex.pairwise, c('f_zone','Beta','comp','test','diff')),
                              select(zone.pairwise, c('f_zone','Beta','comp','test','diff'))   )

zone.plot <- ggplot(filter(pairwise.consistency, test=='Zone'), aes(x=reorder(factor(Beta), desc(diff)), y=diff)) + geom_boxplot() + 
  xlab('') + ylab('') + facet_wrap(~test) + 
  scale_y_continuous(limits = c(0,1.2)) + 
  theme(axis.text.x = element_text(angle = 90, vjust = 1, hjust=1))
tod.plot <- ggplot(filter(pairwise.consistency, test=='Time of Day'), aes(x=reorder(factor(Beta), desc(diff)), y=diff)) + geom_boxplot() + 
  xlab('') + ylab('') + facet_wrap(~test) + 
  scale_y_continuous(limits = c(0,1.2)) + 
  theme(axis.text.x = element_text(angle = 90, vjust = 1, hjust=1))
season.plot <- ggplot(filter(pairwise.consistency, test=='Season'), aes(x=reorder(factor(Beta), desc(diff)), y=diff)) + geom_boxplot() +  
  xlab('') + ylab('') + facet_wrap(~test) + 
  scale_y_continuous(limits = c(0,1.2)) + 
  theme(axis.text.x = element_text(angle = 90, vjust = 1, hjust=1))
sex.plot <- ggplot(filter(pairwise.consistency, test=='Sex'), aes(x=reorder(factor(Beta), desc(diff)), y=diff)) + geom_boxplot() +  
  xlab('') + ylab('') + facet_wrap(~test) + 
  scale_y_continuous(limits = c(0,1.2)) + 
  theme(axis.text.x = element_text(angle = 90, vjust = 1, hjust=1))

# look at plots
# zone.plot
# tod.plot
# season.plot
# sex.plot

png(file='./INLA_Outputs/Figures/2023_06_30_fig_consistency_lattice_plot.png',
    width=12, height=10, family="Arial", res=300, units = 'in')

# ## This will arrange the figures in a grid 
fig <- ggpubr::ggarrange(zone.plot, tod.plot, season.plot, sex.plot, 
                         # labels = c("A", "B", "C", "D"),
                         ncol = 2, nrow = 2, font.label=list(color="black",size=6, family="Times"))
ggpubr::annotate_figure(fig, bottom = '',left = text_grob("Consistency Score", rot = 90, size=25))
dev.off()

# %% [markdown]
## Posterior Predictive Checks

# %% [code]
##### Posterior Predictive Checks #####
# Run with subsampled models. Required fitting new inla models with return.marginals.predictor=TRUE
# Steps are to generate 500 

# function to generate yrep random samples and convert probability of selection into 0/1 binary prediction
yrep_function <- function(model) {
  fitted_dist <- model$marginals.linear.predictor
  #should i have used "inla.rmarginal(n, marginal)"?
  marginal_dist <- lapply(fitted_dist, function(y) inla.tmarginal(function(x) {exp(x)}, y))
  marginal_dist_df <- marginal_dist %>%
    purrr::map(~ as.data.frame(.) %>% 
                 rename(., xx = x))
  
  #resample 500 times
  yrep_inla <- as.matrix(bind_rows(purrr::rerun(500, lapply(marginal_dist_df, function(x) sample(x$xx, 1)) %>% as.data.frame())))
  
  # convert probability of selection to 0/1 binary using a cutoff value - 0.28
  yrep_response_inla <- apply(yrep_inla, MARGIN=2, FUN = function(x) ifelse(x > 0.28, 1, 0))
  
  y = model$.args$data$used
  plot.matrix <- list(y = y, yrep_response = yrep_response_inla[1:50, ]) # just take 50 for faster plotting
  
  return(plot.matrix)
  
}

# function to get data in plotting form - bayesplot r package
pp_check.foo <- function(object, type = c("multiple", "overlaid"), ...) {
  require(bayesplot)
  type <- match.arg(type)
  y <- object[["y"]]
  yrep <- object[["yrep"]]
  stopifnot(nrow(yrep) >= 50)
  samp <- sample(nrow(yrep), size = ifelse(type == "overlaid", 50, 5))
  yrep <- yrep[samp, ]
  
  if (type == "overlaid") {
    ppc_dens_overlay(y, yrep, ...) 
  } else {
    ppc_hist(y, yrep, ...)
  }
}

## MR
# generate posterior predictive and observed data matrix
m_mr <- readRDS('./INLA_Outputs/testing/m_mr.rds')
mr.pp.matrix <- yrep_function(m_mr)

# Convert probability of selection to 0/1 binary using a cutoff value. 3rd list element contains the predicted probabilities that can be converted to 0/1 values
# Cut set low for relatively rare event (used points)
cut = 0.15
mr.pp.matrix[[2]] <- apply(mr.pp.matrix[[3]], MARGIN=2, FUN = function(x) ifelse(x > cut, 1, 0))

# plot posterior pr
class(mr.pp.matrix) <- "foo"
mr_pp <- pp_check.foo(mr.pp.matrix, type = "overlaid")
mr_pp + xlab('Response') + ylab('Density')
ggsave('mr_ppcheck_0.2.png')


## CCA
# generate posterior predictive and observed data matrix
m_cca <- readRDS('./INLA_Outputs/testing/m_cca.rds')
cca.pp.matrix <- yrep_function(m_cca)

# convert probability of selection to 0/1 binary using a cutoff value. 
cut = 0.15
cca.pp.matrix[[2]] <- apply(cca.pp.matrix[[3]], MARGIN=2, FUN = function(x) ifelse(x > cut, 1, 0))

# plot posterior pr
class(cca.pp.matrix) <- "foo"
cca_pp <- pp_check.foo(cca.pp.matrix, type = "overlaid")
cca_pp + xlab('Response') + ylab('Density')

## UP
# generate posterior predictive and observed data matrix
m_up <- readRDS('./INLA_Outputs/testing/m_up.rds')
up.pp.matrix <- yrep_function(m_up)

# convert probability of selection to 0/1 binary using a cutoff value
cut = 0.15
up.pp.matrix[[2]] <- apply(up.pp.matrix[[3]], MARGIN=2, FUN = function(x) ifelse(x > cut, 1, 0))

# plot posterior pr
class(up.pp.matrix) <- "foo"
up_pp <- pp_check.foo(up.pp.matrix, type = "overlaid")
up_pp + xlab('Response') + ylab('Density')


# %% [code]
