# Supplementary material for: Land use drives differential resource selection by African elephants in the Greater Mara Ecosystem, Kenya
Source: Mov Ecol. 2024 Feb 1;12:11. doi: 10.1186/s40462-023-00436-8 (PMC10832223; doi:10.1186/s40462-023-00436-8)
Supplement: Supplementary file 2 — Additional file 2. Analysis code. [file 40462_2023_436_MOESM2_ESM.zip › RSF Supp Info/workspace/notebooks/3 - Spatial Data/LC Model/LC-Prediction-Vizualize.txt]

///// Vizualize Land Cover Prediction /////


// Set variables

var classmethod = 'rf';
var adv = 3;
var year = 2018;
var sat = 'sentinel';
var classmethod = 'rf'

//Make your header for the map
if (classmethod == 'rf'){
  var lab = 'Random Forest based LULC classification - comparison of satellites (' + year + '-' +(year+adv) + ')';
} else if (classmethod == 'svm'){
  var lab = 'Support Vector Machine based LULC classification - comparison of satellites';
}


///// 1. Create Viz of Land Cover Layer /////

// Load and add land cover prediction to map -- check with Kate is this the right one?? 
var sentinel1821M = ee.Image('users/kmtiedeman/GSM/classified/Sentinel2018-3yrMaraOnly').updateMask(mask);


//Mask water from prediction using the water mask from Hansen et al.
// Load or import the Hansen et al. forest change dataset.
var hansenImage = ee.Image('UMD/hansen/global_forest_change_2015');
// Select the land/water mask.
var datamask = hansenImage.select('datamask');
// Create a binary mask.
var mask = datamask.eq(1);

// Set palette
var palette = [
  'FD8E8E',  //0: Bare/Built/Rock
  '894d52',  //1: Crop
  '88cc5d',  //2: Cover2070
  '96903D',  //3: NonWooded
  '00541c', //4: Wooded70
  '33280d'//5. Degraded
  ]; 


// Add layer to map
Map.addLayer(sentinel1821M, {opacity: 0.9, min:0, max:5, palette: palette}, 'sentinel2018-3yr-Mara');
 
// Stylize the map


var label = ui.Label(lab);

// Create a panel that contains both the slider and the label.
var panel = ui.Panel({
  widgets: [label],
  layout: ui.Panel.Layout.flow('vertical'),
  style: {
    position: 'top-center',
    padding: '5px',
    fontSize: '24px',
    fontWeight: 'bold'
  }
});
Map.add(panel);


var names= ["Bare/Build/Rock",  "Crop", "Cover2070", "NonWooded", "Wooded70", "Acacia"];

var legend = ui.Panel({style: {position: 'bottom-right'}});
legend.add(ui.Label({
  value: "LULC classes",
  style: {
    fontWeight: 'bold',
    fontSize: '24px',
    margin: '0 0 6px 0',
    padding: '4px'
  }
}));

var entry;
for (var x = 0; x<6; x++){
  entry = [
    ui.Label({style:{color:palette[x],margin: '0 0 4px 0'}, value: '██'}),
    ui.Label({
      value: names[x],
      style: {
        margin: '0 0 4px 4px'
      }
    })
  ];
  legend.add(ui.Panel(entry, ui.Panel.Layout.Flow('horizontal')))
}

Map.add(legend);


///// 2. Add collected points to the map /////

// ("BareBuiltRock" = 0, "Crop"=1, "Cover2070"=2, "Cover20"=3, "Cover70"=4, "Degraded" = 5)

// Add the samples table -- depends on what you name it in the previous script
// var samples = xx // add samples table 

// add samples to the map
Map.addLayer(samples)

// Create individual datasets for each landcover class -- helps to evaluate miss-classifications
var bare = samples.filter(ee.Filter.eq('class', 0));
Map.addLayer(bare, {color:'FD8E8E'}, 'bare')

var crop = samples.filter(ee.Filter.eq('class', 1));
Map.addLayer(crop, {color:'894d52'}, 'crop') 

var cov2070 = samples.filter(ee.Filter.eq('class', 2));
Map.addLayer(cov2070, {color:'88cc5d'}, 'cover2070') 

var nonwood = samples.filter(ee.Filter.eq('class', 3));
Map.addLayer(nonwood, {color:'96903D'}, 'nonwooded') 

var wooded = samples.filter(ee.Filter.eq('class', 4));
Map.addLayer(wooded, {color:'00541c'}, 'wooded') 

var deg = samples.filter(ee.Filter.eq('class', 5));
Map.addLayer(deg, {color:'33280d'}, 'degraded_acacia') 

//Map.addLayer(samples, {}, 'samples')
print(samples.aggregate_histogram('class'));

print(samples.aggregate_histogram('CatCorrect'));


//visualize in diff colors //
var palette = [
  'FD8E8E',  //0: Bare/Built/Rock
  '894d52',  //1: Crop
  '88cc5d',  //2: Cover2070
  '96903D',  //3: NonWooded
  '00541c', //4: Wooded70
  '33280d'//5. Degraded
  ]; 


var gfc2014 = hansenImage;
//var treeCover = gfc2014.select(['treecover2000']);
//var lossImage = gfc2014.select(['loss']);
//var gainImage = gfc2014.select(['gain']);

// Add the tree cover layer in green.
//Map.addLayer(treeCover.updateMask(treeCover),
//    {palette: ['000000', '00FF00'], max: 100}, 'Forest Cover', false);

// Add the loss layer in red.
//Map.addLayer(lossImage.updateMask(lossImage),
//           {palette: ['FF0000']}, 'Loss', false);

// Add the gain layer in blue.
//Map.addLayer(gainImage.updateMask(gainImage),
//            {palette: ['0000FF']}, 'Gain', false);
            
 
 
 
// Export final image classification (now with Hansen water mask) 
Export.image.toDrive({
  image: mara3yr,
  description:'exporting-classified-image-' + classmethod + year+ 'all',
  scale: 10,// for lansat 30, modis 250
  region: GSM,
  folder: 'GEE_export',
  fileNamePrefix: 'classified-'+'sentinelpts2' + classmethod + year+ 'all', //make sure to chane the sentinel
  maxPixels: 1e13
});
