# Supplementary material for: Land use drives differential resource selection by African elephants in the Greater Mara Ecosystem, Kenya
Source: Mov Ecol. 2024 Feb 1;12:11. doi: 10.1186/s40462-023-00436-8 (PMC10832223; doi:10.1186/s40462-023-00436-8)
Supplement: Supplementary file 2 — Additional file 2. Analysis code. [file 40462_2023_436_MOESM2_ESM.zip › RSF Supp Info/workspace/notebooks/3 - Spatial Data/LC Model/README.txt]

Land Cover Scripts 

1. LC-Prediction-Script
This imports the point samples, creates a train/test set, builds the composite for prediction including extra bands, and then runs the classifier and calculates the diagnostics

2. LC-Prediction-Vizualize
This brings in the LC prediction and vizualizes it in the EarthEngine viewer. It also allows adding the training points which can help with identifying areas with miss-classifications and where you may have under-sampled. Could convert this to a python script
