# Supplementary material for: Land use drives differential resource selection by African elephants in the Greater Mara Ecosystem, Kenya
Source: Mov Ecol. 2024 Feb 1;12:11. doi: 10.1186/s40462-023-00436-8 (PMC10832223; doi:10.1186/s40462-023-00436-8)
Supplement: Supplementary file 2 — Additional file 2. Analysis code. [file 40462_2023_436_MOESM2_ESM.zip › RSF Supp Info/workspace/notebooks/3 - Spatial Data/LC Model/LC-Prediction-Script.txt]

/*
///// Sentinel Image Prediction V2 /////
// Coding Steps //
1. Create aoi
2. Read in a merge sample points coming from ground truthing and collected in Earth Engine and export as an asset
3. Process Sentinel Image Collection to make a composite for classification, add bands for training, and export as an asset
4. Train classification and evalute results
5. Export classification results as an asset 
*/

///// 1. Define AOI /////

// full Serengeti-Mara aoi
var GSM = 
    ee.Geometry.Polygon(
        [[[33.45539940815138, -0.5230602189142772],
          [33.45539940815138, -3.52011847240806],
          [36.04817284565138, -3.52011847240806],
          [36.04817284565138, -0.5230602189142772]]], null, false);

// cropped Serengeti-Mara aoi
var GSMc = 
    ee.Geometry.Polygon(
        [[[33.82343749999998, -0.5009354612901725],
          [33.82343749999998, -2.7904874295408395],
          [36.04817284565138, -2.7904874295408395],
          [36.04817284565138, -0.5009354612901725]]], null, false);


// Mara-Only aoi
var MaraOnly = ee.FeatureCollection('users/nhahnwa/MaraOnly_extent_latlon_20210325');


// Viz layers
Map.addLayer(MaraOnly, {}, 'mara')
Map.addLayer(GSM,{}, 'gsm')
Map.addLayer(GSMc,{}, 'gsm')


// set the year of analys
var year = 2018;//earlier it was 2017

var adv = 3
// Samples
var startDate = ee.Date.fromYMD(year,4,1); //change to 8/1??
var endDate = ee.Date.fromYMD(year,2,28).advance(adv,'year'); // was 3 31 


var aoi = GSMc; //MaraOnly or GSM, GSM c is clipped

// Plot to check the results
Map.centerObject(aoi, 6);
Map.addLayer(aoi, {}, 'aoi');


//++++++++++++++++++++++++++++++++++++++++++++++++++++++++++++++++++++++++++++++++++++++
///// 2. Processing S2 collection /////


// Load Sentinel-2 TOA reflectance data.
var sentinel2 = ee.ImageCollection('COPERNICUS/S2'); //before S2

//From here: https://developers.google.com/earth-engine/datasets/catalog/COPERNICUS_S2_CLOUD_PROBABILITY
var s2Sr = ee.ImageCollection('COPERNICUS/S2_SR');// _SR');
var s2Clouds = ee.ImageCollection('COPERNICUS/S2_CLOUD_PROBABILITY');

var MAX_CLOUD_PROBABILITY = 40;
var region = aoi;

function maskClouds(img) {
  var clouds = ee.Image(img.get('cloud_mask')).select('probability');
  var isNotCloud = clouds.lt(MAX_CLOUD_PROBABILITY);
  return img.updateMask(isNotCloud);
}


function maskEdges(s2_img) {
  return s2_img.updateMask(
      s2_img.select('B8A').mask().updateMask(s2_img.select('B9').mask()));
}

// Filter input collections by desired data range and region.
var criteria = ee.Filter.and(
    ee.Filter.bounds(region), ee.Filter.date(startDate, endDate));
s2Sr = s2Sr.filter(criteria).map(maskEdges);
s2Clouds = s2Clouds.filter(criteria);

// Join S2 SR with cloud probability dataset to add cloud mask.
var s2SrWithCloudMask = ee.Join.saveFirst('cloud_mask').apply({
  primary: s2Sr,
  secondary: s2Clouds,
  condition:
      ee.Filter.equals({leftField: 'system:index', rightField: 'system:index'})
});


var s2CloudMasked =
    ee.ImageCollection(s2SrWithCloudMask).map(maskClouds)


/*
//S2 use for the 1C level product  
// Function to mask clouds using the Sentinel-2 QA band.
function maskS2clouds(image) {
  var qa = image.select('QA60');

  // Bits 10 and 11 are clouds and cirrus, respectively.
  var cloudBitMask = ee.Number(2).pow(10).int();
  var cirrusBitMask = ee.Number(2).pow(11).int();

  // Both flags should be set to zero, indicating clear conditions.
  var mask = qa.bitwiseAnd(cloudBitMask).eq(0).and(
             qa.bitwiseAnd(cirrusBitMask).eq(0));

  // Return the masked and scaled data.
  return image.updateMask(mask).divide(10000) //comment out divide for S2_SR
     // .copyProperties(image, ['system:time_start']);
}
*/


// Map the cloud masking function over one year of data
var s2filtered = s2CloudMasked  //line 88 either sentinel2 for S2 1C products and S2-SR is s2CloudMasked
                  .filterDate(startDate, endDate)
                  // Pre-filter to get less cloudy granules.
                  .filter(ee.Filter.lt('CLOUDY_PIXEL_PERCENTAGE', 20))
                  .filterBounds(aoi)
                  //.map(maskS2clouds) //uncomment for S2
                  //.select('B.*')
                  //.select(['B2','B3','B4','B8'],['blue', 'green', 'red', 'nir']);
                   .select(['B2','B3','B4', 'B5', 'B6', 'B7', 'B8', 'B8A', 'B11', 'B12'],
    ['blue', 'green', 'red', 'rede1', 'rede2', 'rede3', 'nir', 'rede4', 'swir1', 'swir2']);


//If S2-SR 

// Additonal vegetation indices
var addVariables = function(image) {
  
  var ndvi = image.normalizedDifference(['nir', 'red']).rename('NDVI').float();
  var gndvi = image.normalizedDifference(['nir', 'green']).rename('NDWI').float();
  var grvi = image.normalizedDifference(['green', 'red']).rename('GRVI').float();
  var gbvi = image.normalizedDifference(['blue', 'green']).rename('GBVI').float();// inspired from UAV results
  
  // Compute VI using expressions
  var evi = image.expression(
    '2.5 * ((NIR - RED) / (NIR + 6 * RED - 7.5 * BLUE + 1))', {
      'NIR': image.select('nir'),
      'RED': image.select('red'),
      'BLUE': image.select('blue')  
  }).rename('EVI').float();
  
  var gcvi = image.expression(
    '(NIR/GREEN) - 1', {
      'NIR': image.select('nir'),
      'GREEN': image.select('green'),
  }).rename('GCVI').float();

  // Return the masked image, with additional bands for predictors.
  return image
      // Add the response variables last.
      .addBands([ndvi,gndvi, grvi,gbvi, evi, gcvi])
      // Retain this metadata property for use in the chart.
      //.copyProperties(image, ['system:time_start'])
      ;
};

var s2Collection = s2filtered
                        .map(addVariables);

//print(s2Collection);

//++++++++++++++++++++++++++++++++++++++++++++++++++++++++++++++++++++++++++++++++++++++
// Process S1 collection
// Load the Sentinel-1 ImageCollection.
var sentinel1 = ee.ImageCollection('COPERNICUS/S1_GRD');
// Prepare S1
var s1Collection = sentinel1
  .filterDate(startDate, endDate)
  .filterBounds(aoi)
  // Filter to get images with VV and VH dual polarization.
  .filter(ee.Filter.listContains('transmitterReceiverPolarisation', 'VV'))
  .filter(ee.Filter.listContains('transmitterReceiverPolarisation', 'VH'))
  // Filter to get images collected in interferometric wide swath mode.
  .filter(ee.Filter.eq('instrumentMode', 'IW'))
  .filter(ee.Filter.eq('orbitProperties_pass', 'ASCENDING'))
  .filter(ee.Filter.eq('resolution_meters', 10)) 
  .select('V.*');


// Combine all the reducers to be used for parallel processing
var reducersCol = ee.Reducer.median()
                      .combine(ee.Reducer.min(), null, true)
                      .combine(ee.Reducer.max(), null, true) // new
                      .combine(ee.Reducer.percentile({percentiles:[10]}), null, true)
                      .combine(ee.Reducer.percentile({percentiles:[25]}), null, true)
                      //.combine(ee.Reducer.percentile({percentiles:[50]}), null, true)
                      .combine(ee.Reducer.percentile({percentiles:[75]}), null, true); //new

// Use the combined reducer to get the mean and SD of the image.
var s2bands = s2Collection.reduce({
        reducer: reducersCol
});

var s2bands = s2bands.float();

var s1bands = s1Collection.reduce({
        reducer: reducersCol
});

var s1bands = s1bands.float();

//30 meters : NEW as of 3/25/2019
var srtm = ee.Image('USGS/SRTMGL1_003').divide(5000).rename('elevation'); // Normalize, nothing above MT. Kilimanjaro
var slope = ee.Terrain.slope(srtm).rename('slope').divide(90);
var aspect = ee.Terrain.aspect(srtm).divide(360).rename('aspect'); //Normalize

// Combine the reduced collections from both Sentinel 1 and 2
var composite = s2bands.addBands(s1bands).addBands(srtm).float().addBands(slope).float().addBands(aspect).float();


var outname = 'users/kmtiedeman/GSM/S1-S2-SR-slope-'+ 'GSM' + '-' + adv + 'yrcomposite-'+year; //
//var outname = 'users/nhahnwa/S1-S2-SR-slope-'+ 'GSM' + '-' + adv + 'yrcomposite-'+year; //NonSR 

var descGA = 'exporting-predictors-for-grumeti';
//print(outname)
//print(descGA)


// export the composite
Export.image.toAsset({
  image: composite,
  description: descGA,
  assetId: outname,
  region: aoi,
  scale: 10,
  pyramidingPolicy: {
    '.default': 'sample',
  },
  maxPixels: 1e13
});

//++++++++++++++++++++++++++++++++++++++++++++++++++++++++++++++++++++++++++++++++++++++

////// 3. Create Training Samples //////

// Add training samples -- need to double check with Kate which ones are needed for the Mara

// points created in EarthEngine - added to improve classification in poor-performance areas
var nathcrop = ee.FeatureCollection("users/kmtiedeman/GSM/points/NathanCropPts_sampled09302020")

// groundtruth points
var cropLCC = ee.FeatureCollection("users/kmtiedeman/GSM/points/CropLCCpts03102021");

// merge all points into a sample dataset
var samples = nathan.merge(cropLCC);


var filter = ee.Filter.inList('ID', [82856980,65522986,46068364,63845407,64362394,64362363,63988566,64249326,64249413,65575279,65578285,64242903,63281828,80236115,80410708,80919217,31557477,31557536,50237536,50237176,77396891,83999477,80595071,72425757,72684756,75835351,75834612,73532627,83993072,53049459,87189520,87890542,87890542,81752136,79170817,83904964]);
var samples = nathCropLC.filter(filter.not()); // removes the wooded points we don't like 

print(samples.aggregate_histogram('class'));


// nh - probably not necessary to do this export?
Export.table.toDrive({
  collection: samples,
  description: 'Points-export-Selves',
  folder: 'GEE_export',
  fileNamePrefix: 'GSMall-points-042021',
 fileFormat: 'SHP'
});

// Remove points outside of MaraOnly aoi

if (aoi == MaraOnly){
  var samples = samples.filterBounds(aoi)
  
}else {
  var samples = samples
}


// Set naming variables 
var adv = 3 //??
var year = 2018 //2018 also implemented for sentinel
var sat = 'sentinel2018' // sentinel or Landsat or MODIS sentinel

//SET PREDICTION AOI
var aoi = MaraOnly // SET PREDICTION AOI (GSM, GSMc, MaraOnly)

// add sample points to map
var samples = samples.filterBounds(aoi);
Map.addLayer(samples, {}, "samples used")
Map.addLayer(aoi, {}, "prediction aoi")


// name the composite image
if (sat == 'Landsat'){
   // var im = 'users/kmtiedeman/TZA_ag/carter/Landsat8-predstack2017-5075stDev-'; //with default setting
  var im = 'users/kmtiedeman/GSM/landsat-GSM-' + adv + 'yrcomposite-'+year + 'slope'; //with default setting
  var scale = 30
  
} else if (sat == 'sentinel') {
   var im = 'users/kmtiedeman/GSM/S1-S2-st-GSM-' + adv + 'yrcomposite-'+year;
   var scale = 10
   
} else if (sat == 'sentinel2018') {
   var im = 'users/kmtiedeman/GSM/S1-S2-SR-slope-GSMc-3yrcomposite-2018';
   var scale = 10

} else if (sat == 'sentinelMara') {
   var im = 'users/nhahnwa/S1-S2-SR-slope-MaraOnly20210325-3yrcomposite-2018'; //updated by NH
   var scale = 10

} else if (sat == 'MODIS') {
   var im = 'users/kmtiedeman/GSM/modis-GSM-' + adv + 'yrcomposite-'+year;
   var scale = 250

} else {
   var im = composite;
   var scale = 10 
}


print(samples.aggregate_histogram('class'));

// predictor set 
var image = ee.Image(im); 

function removeSlopes(im) {
  return im.select(
    im.bandNames().filter(
      ee.Filter.stringEndsWith('item', '_maxcorr').not()));
}


print(image)
var bands = image.bandNames();
bands = image.bandNames();

var samples = image.sampleRegions({
  collection: samples,
  properties: ["class"],//, "k"],
  scale: scale,
  geometries:true
});


// Define training and testing set
var seed = 2015;
var samples = samples.randomColumn('random', seed); //can also use k column, but this was a bit easier


// Save samples as a table
Export.table.toDrive({
  collection: samples,
  description: 'Points-export-' + sat,
  folder: 'GEE_export',
  fileNamePrefix: 'Polygon-points-'+ sat
 // fileFormat: 'SHP'
});


////// xx. Run Classifier //////
  

//+++++++++++++++++++++++++++++++++++++++++++++++++++++++++++++++++++++++++++++++++++++
// Define classifiers

var classmethod = 'rf'; //or one-classsvm or maxent


if(classmethod == 'cart'){
  var classifier = ee.Classifier.cart(); //with default setting

} else if (classmethod == 'svm') {
    var classifier = ee.Classifier.svm({
        kernelType: 'RBF',
        gamma: 0.6,
        cost: 8});
        
} else if (classmethod == 'rf') {
  var classifier = ee.Classifier.smileRandomForest({
        numberOfTrees: 500,
        //variablesPerSplit: splitvar, //usually leave this blank defaults to sqrt pred
        minLeafPopulation: 2,
        seed: 10
});

}  else {
    print('only CART, SVM, RF implemmented; please include the additional classifier model before using it');
}
  

//+++++++++++++++++++++++++++++++++++++++++++++++++++++++++++++++++++++++++++++++++++++
////// 4. Run Classifier //////

var points = samples
//var points = samples.filterBounds(aoi);

//print(points);
//Map.addLayer(points) 
//split 70:30 - lets do 80/20 
var training = points.filterMetadata('random','less_than', 0.7);
var testing = points.filterMetadata('random', 'greater_than', 0.7);

//print(testing);

var trained = classifier.train(training, "class", bands);

// Confusion matrix representing resubstitution accuracy. Is it training accuracy?
var trainConMat = trained.confusionMatrix();

// Confusion matrix with independent samples
var predClass = testing.classify(trained);
var valConMat = predClass.errorMatrix("class", "classification");

//print(valConMat)

var exportConMat = 'valConMat-' ;
Export.table.toDrive({
  collection: ee.FeatureCollection(ee.Feature(null, {'matrix': valConMat.array()})),
  description: 'exporting_validation_conMat-'+ classmethod +year,
  folder: 'GEE_export',
  fileNamePrefix: exportConMat
});
var kap = valConMat.kappa()
//print(kap)

var trainedall = classifier.train(points, 'class', bands);


// Classify the input imagery.
var classified = image.classify(trainedall).toByte();
//print(classified);


//++++++++++++++++++++++++++++++++++++++++++++++++++++++++++++++++++++++++++++++++++++++++++++++++
///// Export tables to drive and image to asset /////

// Classification map

var descGA = 'exporting-classified-image-' + classmethod +sat;
var assestIDGA = 'users/nhahnwa/Lcc-'+classmethod + 'pts'+ sat+  adv + 'yrcomposite-'+year +'slope'; // Change to n

Export.image.toAsset({
  image: classified,
  description: descGA,
  assetId: assestIDGA,
  region: aoi,
  scale: scale, 
  pyramidingPolicy: {
    '.default': 'sample',
  },
  maxPixels: 1e13
});

// Confusion matrices
var exportTrainMat = 'trainConMat-'+ classmethod + sat;

Export.table.toDrive({
  collection: ee.FeatureCollection(ee.Feature(null, {'matrix': trainConMat.array()})),
  description: 'exporting_training_conMat-' + classmethod + sat,
  folder: 'GEE_export',
  fileNamePrefix: exportTrainMat
});

var exportConMat = 'valConMat-'+ classmethod + sat;

Export.table.toDrive({
  collection: ee.FeatureCollection(ee.Feature(null, {'matrix': valConMat.array()})),
  description: 'exporting_validation_conMat-training-GSM' + classmethod+ sat,
  folder: 'GEE_export',
  fileNamePrefix: exportConMat
});
